# Supplementary material for: Eye-tracking-based experimental paradigm to assess social-emotional abilities in young individuals with profound intellectual and multiple disabilities
Source: PLoS One. 2022 Apr 14;17(4):e0266176. doi: 10.1371/journal.pone.0266176 (PMC9009637; doi:10.1371/journal.pone.0266176)
Supplement: S1 Dataset — (XLSX) [file pone.0266176.s010.xlsx]

## Sheet: ReadMe
The present document contains all the raw eye-tracking data collected in the study entitled "Eye-tracking-based experimental paradigm to assess social-emotional abilities in young individuals with profound intellectual and multiple disabilities". It combines the data from the individual trials of each child in the control group on the different tasks as well as the data from the 9 single cases wi…
Sheet name	Content description
LT-percentage	Individual total looking times (LT) on each block of experimental content and on each task of both the control group and the nine PIMD participants
PL	LT (raw and percentage) on the Point-Light (PL) task for the different trials of the individual sessions performed by the nine PIMD participants
SO	LT (raw and percentage) on the Social Orienting (SO) task for the different trials of the individual sessions performed by the nine PIMD participants
Faces	LT (raw and percentage) on the emotional faces task for the different trials of the individual sessions performed by the nine PIMD participants
RJA	LT (raw and percentage) on the Response to Joint Attention (RJA) task for the different trials of the individual sessions performed by the nine PIMD participants
SME-pref	LT (raw and percentage) on both the pro- and anti-social puppets of the Socio-Moral Evaluation (SME) task (i.e., final preference scene) for the different trials of the individual sessions performed by the nine PIMD participants
SME-scene	LT (raw and percentage) on the two successive climbing scenes starting the SME-task (pro- and anti-social actions) for the different sessions performed by the nine PIMD participants
CG-PL	LT (raw and percentage) on the PL-task for the different trials of each child of the control group
CG-SO	LT (raw and percentage) on the SO-task for the different trials of each child of the control group
CG-Faces	LT (raw and percentage) on the emotional faces task for the different trials of each child of the control group
CG-RJA	LT (raw and percentage) on the RJA-task for the different trials of each child of the control group
CG-SME-pref	LT (raw and percentage) on both the pro- and anti-social puppets of the SME-task (i.e., final preference scene) for the different trials of each child of the control group
CG-SME-scene	LT (raw and percentage) on the two successive climbing scenes starting the SME-task (pro- and anti-social actions) of each child of the control group

## Sheet: LT-percentage
ID	Participant	Group	Block 1	Block 2	Block 3	Block 4	Block 5	Block 6	Mean Block 1-2	Mean Block 5-6	PL-task	SO-task	F25-task	M17-task	RJA-task	SME-task	Session total LP
#1-Zoe S1	#1-Zoe	PIMD	65.3171	44.1035	59.7181	92.7813	56.2566	86.29	54.7103	71.2733	92.7813	86.29	59.7181	44.1035	56.2566	65.3171	67.5175
#1-Zoe S2	#1-Zoe	PIMD	47.6507	53.7591	52.6838	55.6806	46.5232	47.7113	50.7049	47.1173	55.6806	47.7113	52.6838	46.5232	47.6507	53.7591	50.2301
#1-Zoe S3	#1-Zoe	PIMD	51.2301	61.1067	56.3463	65.6238	42.4274	51.8548	56.1684	47.1411	56.3463	51.8548	42.4274	65.6238	51.2301	61.1067	54.088
#1-Zoe S4	#1-Zoe	PIMD	57.4349	38.7898	48.0869	52.6088	48.698	55.799	48.1123	52.2485	57.4349	38.7898	48.0869	55.799	48.698	52.6088	49.6875
#1-Zoe S5	#1-Zoe	PIMD	68.5459	51.8667	76.3397	66.5275	52.845	81.4722	60.2063	67.1586	52.845	66.5275	51.8667	76.3397	68.5459	81.4722	65.4482
#1-Zoe S6	#1-Zoe	PIMD	69.2952	25.4875	44.4536	57.7582	45.2581	41.7792	47.3913	43.5186	57.7582	45.2581	25.4875	44.4536	41.7792	69.2952	45.6613
#1-Zoe S7	#1-Zoe	PIMD	70.9531	50.6355	28.7339	65.2743	27.3479	37.2494	60.7943	32.2987	28.7339	70.9531	50.6355	37.2494	27.3479	65.2743	45.0527
#1-Zoe S8	#1-Zoe	PIMD	64.1965	73.4665	50.2636	55.274	36.4994	56.3327	68.8315	46.416	50.2636	55.274	36.4994	73.4665	56.3327	64.1965	55.4897
#2-Nina S1	#2-Nina	PIMD	65.6486	89.0637	69.5792	63.0536	90.8613	69.1215	77.3561	79.9914	89.0637	69.1215	69.5792	63.0536	65.6486	90.8613	73.2919
#2-Nina S2	#2-Nina	PIMD	51.6537	73.2298	79.2686	55.426	19.8322	6.95926	62.4418	13.3957	19.8322	51.6537	79.2686	73.2298	55.426	6.95926	51.241
#2-Nina S3	#2-Nina	PIMD	79.0278	66.796	47.6467	61.2702	89.5356	86.5121	72.9119	88.0238	61.2702	66.796	86.5121	79.0278	47.6467	89.5356	69.0665
#2-Nina S4	#2-Nina	PIMD	82.1553	83.0797	84.5147	97.3865	82.8095	90.703	82.6175	86.7562	82.1553	83.0797	84.5147	90.703	82.8095	97.3865	85.7675
#2-Nina S5	#2-Nina	PIMD	63.6103	84.703	80.8064	76.1565	74.8555	54.6597	74.1566	64.7576	63.6103	76.1565	74.8555	80.8064	54.6597	84.703	70.7171
#2-Nina S6	#2-Nina	PIMD	82.0543	60.5152	64.7664	83.3481	80.9582	86.0546	71.2847	83.5064	80.9582	82.0543	86.0546	60.5152	64.7664	83.3481	75.3452
#2-Nina S7	#2-Nina	PIMD	94.5134	88.4127	80.986	94.9115	92.0091	90.2686	91.4631	91.1389	80.986	88.4127	94.5134	94.9115	92.0091	90.2686	90.2008
#2-Nina S8	#2-Nina	PIMD	71.7459	35.6978	44.1802	48.9161	30.162	56.5153	53.7219	43.3387	48.9161	35.6978	44.1802	30.162	56.5153	71.7459	46.6081
#3-Suzan S1	#3-Suzan	PIMD	59.4803	52.9703	83.0223	20.5901	50.5315	61.8836	56.2253	56.2076	61.8836	20.5901	52.9703	83.0223	59.4803	50.5315	55.1385
#3-Suzan S2	#3-Suzan	PIMD	33.892	1.35652	56.455	30.5737	22.3194	1.67344	17.6242	11.9964	22.3194	33.892	56.455	30.5737	1.35652	1.67344	24.6071
#3-Suzan S3	#3-Suzan	PIMD	92.9073	89.2295	72.8714	55.4498	63.9904	42.7196	91.0684	53.355	72.8714	55.4498	42.7196	92.9073	63.9904	89.2295	67.6018
#3-Suzan S4	#3-Suzan	PIMD	9.11402	0	21.1337	21.9773	14.9825	31.2347	4.55701	23.1086	14.9825	9.11402	31.2347	21.1337	21.9773	0	17.5087
#3-Suzan S5	#3-Suzan	PIMD	62.818	34.8398	31.1156	47.8815	24.6002	42.157	48.8289	33.3786	62.818	31.1156	42.157	34.8398	47.8815	24.6002	41.7803
#4-Jane S1	#4-Jane	PIMD	48.6291	72.3191	75.3558	66.1706	11.8633	32.3252	60.4741	22.0943	32.3252	48.6291	11.8633	66.1706	75.3558	72.3191	54.6645
#4-Jane S2	#4-Jane	PIMD	83.4116	61.5339	75.2601	99.3097	95.1207	89.3235	72.4727	92.2221	61.5339	89.3235	75.2601	83.4116	95.1207	99.3097	83.1535
#4-Jane S3	#4-Jane	PIMD	64.5933	70.7354	43.2716	55.8331	53.6518	76.3117	67.6644	64.9818	43.2716	55.8331	53.6518	70.7354	76.3117	64.5933	61.2388
#4-Jane S4	#4-Jane	PIMD	74.3726	24.255	76.1872	19.4649	39.1764	30.7283	49.3138	34.9524	24.255	76.1872	19.4649	74.3726	39.1764	30.7283	45.4108
#4-Jane S5	#4-Jane	PIMD	0.240463	17.6069	27.6809	4.35387	9.86176	46.4991	8.92368	28.1804	0.240463	46.4991	27.6809	4.35387	17.6069	9.86176	18.9597
#5-Betty S1	#5-Betty	PIMD	18.2063	24.8911	26.6078	6.02477	21.6525	55.9309	21.5487	38.7917	21.6525	18.2063	24.8911	55.9309	6.02477	26.6078	24.0604
#5-Betty S2	#5-Betty	PIMD	34.9258	0.425937	24.3422	40.6202	1.04207	64.9694	17.6759	33.0058	40.6202	24.3422	64.9694	34.9258	1.04207	0.425937	27.6767
#5-Betty S3	#5-Betty	PIMD	9.52192	12.6596	41.1794	50.797	29.7433	89.7278	11.0908	59.7356	9.52192	41.1794	50.797	12.6596	29.7433	89.7278	35.28
#5-Betty S4	#5-Betty	PIMD	30.9329	17.831	12.0493	28.2085	80.2173	8.13767	24.3819	44.1775	12.0493	17.831	8.13767	30.9329	28.2085	80.2173	26.0233
#5-Betty S5	#5-Betty	PIMD	6.53888	10.1784	35.372	63.8466	97.7379	19.7656	8.35863	58.7517	35.372	19.7656	6.53888	63.8466	10.1784	97.7379	33.0374
#6-Elise S1	#6-Elise	PIMD	14.4379	7.10894	19.504	16.144	8.97075	28.5346	10.7734	18.7527	28.5346	16.144	8.97075	14.4379	7.10894	19.504	15.0911
#6-Elise S2	#6-Elise	PIMD	53.4096	44.5502	32.6963	70.8251	90.3055	17.1792	48.9799	53.7424	70.8251	53.4096	17.1792	32.6963	44.5502	90.3055	48.876
#6-Elise S3	#6-Elise	PIMD	98.682	33.3049	14.9718	36.0298	71.3524	66.8104	65.9934	69.0814	98.682	66.8104	33.3049	14.9718	36.0298	71.3524	51.9612
#6-Elise S4	#6-Elise	PIMD	23.3398	23.1393	26.5596	1.78965	29.2316	65.5483	23.2396	47.3899	23.3398	23.1393	26.5596	1.78965	65.5483	29.2316	30.318
#6-Elise S5	#6-Elise	PIMD	36.6489	26.6803	5.36688	18.7881	25.0081	3.02265	31.6646	14.0154	5.36688	25.0081	18.7881	36.6489	26.6803	3.02265	20.7963
#7-Mike S1	#7-Mike	PIMD	89.4359	95.6299	39.2548	93.7385	85.5256	69.3971	92.5329	77.4614	39.2548	95.6299	69.3971	85.5256	89.4359	93.7385	78.3717
#7-Mike S2	#7-Mike	PIMD	31.7918	43.7494	75.388	19.5976	4.93641	28.1432	37.7706	16.5398	43.7494	4.93641	19.5976	31.7918	28.1432	75.388	29.562
#7-Mike S3	#7-Mike	PIMD	93.733	92.5614	93.4387	93.131	91.9082	68.7727	93.1472	80.3405	68.7727	93.733	93.131	91.9082	92.5614	93.4387	89.0759
#7-Mike S4	#7-Mike	PIMD	98.9234	80.1309	61.0324	75.4323	99.6642	97.9089	89.5272	98.7866	61.0324	98.9234	80.1309	75.4323	99.6642	97.9089	86.117
#7-Mike S5	#7-Mike	PIMD	24.2134	65.618	53.8981	79.1477	84.9108	37.6455	44.9157	61.2782	24.2134	79.1477	53.8981	37.6455	84.9108	65.618	59.2719
#7-Mike S6	#7-Mike	PIMD	51.5085	98.2836	66.8484	95.8971	72.8075	58.475	74.896	65.6412	72.8075	98.2836	51.5085	58.475	95.8971	66.8484	76.4577
#7-Mike S7	#7-Mike	PIMD	76.5787	64.5004	58.343	81.5561	78.0865	50.4839	70.5396	64.2852	50.4839	64.5004	81.5561	78.0865	76.5787	58.343	69.1791
#7-Mike S8	#7-Mike	PIMD	90.7661	59.4571	90.0107	93.4071	92.5433	46.8346	75.1116	69.6889	59.4571	92.5433	90.0107	93.4071	90.7661	46.8346	81.8165
#8-John S1	#8-John	PIMD	54.3793	29.3316	23.6513	82.8589	70.4111	53.9758	41.8555	62.1935	29.3316	53.9758	23.6513	54.3793	82.8589	70.4111	52.2978
#8-John S2	#8-John	PIMD	15.3296	23.4903	27.9469	14.8399	27.4549	29.8199	19.4099	28.6374	27.4549	23.4903	27.9469	14.8399	15.3296	29.8199	22.296
#8-John S3	#8-John	PIMD	35.4671	79.0333	56.472	51.4434	61.8887	51.523	57.2502	56.7059	56.472	61.8887	79.0333	51.4434	51.523	35.4671	57.107
#8-John S4	#8-John	PIMD	5.44232	31.0435	62.1575	53.9526	29.8519	31.1372	18.2429	30.4946	62.1575	31.1372	31.0435	5.44232	53.9526	29.8519	37.0373
#8-John S5	#8-John	PIMD	57.6793	68.962	60.1824	85.273	72.6764	61.2946	63.3207	66.9855	72.6764	68.962	60.1824	57.6793	85.273	61.2946	69.195
#9-Tim S1	#9-Tim	PIMD	91.3428	95.2949	91.1829	91.4048	93.6891	99.0869	93.3188	96.388	95.2949	91.3428	91.1829	93.6891	99.0869	91.4048	94.0329
#9-Tim S2	#9-Tim	PIMD	60.478	37.3604	40.097	26.5524	66.3634	34.854	48.9192	50.6087	60.478	40.097	37.3604	26.5524	66.3634	34.854	46.1397
#9-Tim S3	#9-Tim	PIMD	79.6392	36.5264	57.9718	78.1754	81.7136	54.5663	58.0828	68.1399	36.5264	54.5663	78.1754	57.9718	81.7136	79.6392	64.4941
#9-Tim S4	#9-Tim	PIMD	49.2916	15.0211	31.219	16.3881	22.7809	21.3849	32.1564	22.0829	49.2916	31.219	21.3849	16.3881	15.0211	22.7809	25.7833
#9-Tim S5	#9-Tim	PIMD	67.7715	74.0253	83.6761	66.8448	35.5993	39.4826	70.8984	37.5409	35.5993	67.7715	83.6761	39.4826	66.8448	74.0253	60.9023
CG01-M-18	CG01	Control	89.0289	96.9498	86.4744	84.1151	39.904	72.7242	92.9894	56.3141	96.9498	86.4744	39.904	72.7242	84.1151	89.0289	77.9415
CG02-M-27,5	CG02	Control	53.9244	74.0195	45.4086	96.9625	84.9881	76.6111	63.9719	80.7996	96.9625	84.9881	53.9244	74.0195	76.6111	45.4086	74.969
CG03-M-30	CG03	Control	94.3253	71.232	46.7273	99.9226	71.6632	83.1852	82.7786	77.4242	71.6632	83.1852	71.232	46.7273	94.3253	99.9226	77.1268
CG04-M-16	CG04	Control	96.0482	64.603	83.7868	84.038	39.9279	86.8254	80.3256	63.3767	39.9279	86.8254	64.603	83.7868	96.0482	84.038	76.6396
CG05-M-12	CG05	Control	61.4186	78.8067	89.6901	86.598	85.1312	80.4959	70.1127	82.8135	85.1312	80.4959	89.6901	86.598	78.8067	61.4186	81.8814
CG06-F-33	CG06	Control	94.2377	48.7216	72.8807	93.2002	67.8306	39.6475	71.4797	53.7391	67.8306	39.6475	72.8807	93.2002	48.7216	94.2377	65.1737
CG07-F-30	CG07	Control	71.9328	74.0749	94.4625	75.4261	88.0642	93.71	73.0038	90.8871	71.9328	74.0749	75.4261	88.0642	94.4625	93.71	82.4532
CG08-F-27	CG08	Control	78.6532	93.5486	84.9432	86.4461	80.3592	72.0374	86.1009	76.1983	80.3592	72.0374	93.5486	84.9432	78.6532	86.4461	81.7815
CG09-M-31	CG09	Control	65.295	88.3245	91.3236	92.54	85.9578	86.29	76.8097	86.1239	65.295	88.3245	92.54	85.9578	91.3236	86.29	85.2766
CG10-F-13	CG10	Control	53.7306	0	83.8006	0	0	25.5825	26.8653	12.7913	0	83.8006	0	53.7306	0	25.5825	27.2216
CG11-M-25	CG11	Control	92.0137	86.2395	97.6337	69.5186	92.404	99.7805	89.1266	96.0922	92.0137	86.2395	69.5186	92.404	97.6337	99.7805	89.1402
CG12-M-32	CG12	Control	94.3315	90.9732	94.7461	78.2958	95.378	99.7908	92.6524	97.5844	94.3315	90.9732	78.2958	95.378	94.7461	99.7908	91.7368
CG13-M-14	CG13	Control	70.3475	84.7098	94.7761	56.8332	57.8698	99.8204	77.5286	78.8451	70.3475	84.7098	56.8332	57.8698	94.7761	99.8204	76.7581
CG14-M-26	CG14	Control	86.688	97.603	87.7989	96.8106	89.0665	98.795	92.1455	93.9308	96.8106	86.688	87.7989	89.0665	97.603	98.795	92.4152
CG15-F-17	CG15	Control	45.5276	44.8371	69.085	0	65.2752	0	45.1823	32.6376	0	65.2752	45.5276	44.8371	0	69.085	34.043
CG16-F-20	CG16	Control	92.1421	99.4459	89.3323	96.0975	94.7423	97.6126	95.794	96.1774	96.0975	94.7423	92.1421	99.4459	97.6126	89.3323	95.3829
CG17-F-16	CG17	Control	74.6062	94.6024	92.4691	93.578	33.95	70.9484	84.6043	52.4492	74.6062	94.6024	93.578	33.95	92.4691	70.9484	78.4794
CG18-M-23,5	CG18	Control	58.5576	50.4885	45.7525	46.4895	61.5199	53.2913	54.5231	57.4056	58.5576	50.4885	46.4895	61.5199	45.7525	53.2913	52.1852
CG19-M-14	CG19	Control	94.1917	90.5469	86.1468	77.5785	71.6681	72.4549	92.3693	72.0615	94.1917	90.5469	77.5785	71.6681	86.1468	72.4549	83.1787
CG20-F-15	CG20	Control	94.8337	91.8689	92.5573	96.7705	99.4866	96.0576	93.3513	97.7721	94.8337	91.8689	96.7705	99.4866	92.5573	96.0576	94.9558
CG21-F-36	CG21	Control	27.2004	76.4698	22.314	74.2965	79.8185	67.421	51.8351	73.6198	74.2965	79.8185	27.2004	76.4698	67.421	22.314	61.241
CG22-F-36	CG22	Control	76.8402	99.4738	81.9607	86.8129	97.4443	94.4099	88.157	95.9271	94.4099	76.8402	81.9607	86.8129	99.4738	97.4443	89.2785
CG23-F-19	CG23	Control	64.5499	97.8675	94.2908	78.6357	62.916	94.9243	81.2087	78.9202	64.5499	97.8675	78.6357	62.916	94.2908	94.9243	82.5764
CG24-F-16	CG24	Control	16.2285	20.1146	79.0844	23.408	54.3511	58.6065	18.1715	56.4788	16.2285	20.1146	23.408	54.3511	79.0844	58.6065	42.5288
CG25-M-32	CG25	Control	69.6273	93.3427	61.6971	60.5563	68.8227	93.4526	81.485	81.1377	60.5563	68.8227	69.6273	93.3427	93.4526	61.6971	76.2672
CG26-F-14	CG26	Control	40.2392	94.4524	95.4193	47.2642	95.6797	94.928	67.3458	95.3039	40.2392	94.4524	47.2642	95.6797	95.4193	94.928	78.4171
CG28-M-21	CG28	Control	99.9872	98.4062	99.8731	89.5132	98.1085	98.6414	99.1967	98.3749	99.9872	98.4062	89.5132	98.1085	99.8731	98.6414	97.5345
CG29-M-16	CG29	Control	40.6491	90.4574	35.935	29.1571	71.3271	75.9823	65.5533	73.6547	40.6491	90.4574	29.1571	71.3271	35.935	75.9823	55.7746
CG30-M-26	CG30	Control	96.1934	90.9763	0	72.544	94.599	97.0163	93.5849	95.8076	72.544	94.599	96.1934	90.9763	97.0163	0	81.4728
CG31-M-27	CG31	Control	77.3515	59.8646	68.3059	68.8571	83.7143	49.7363	68.6081	66.7253	49.7363	77.3515	59.8646	68.3059	83.7143	68.8571	69.0817
CG32-F-24	CG32	Control	90.1714	82.0109	94.8389	81.1327	84.483	72.639	86.0912	78.561	90.1714	82.0109	94.8389	81.1327	84.483	72.639	84.8595
CG33-F-14	CG33	Control	74.4969	85.0474	87.5221	94.5188	97.2414	91.2029	79.7721	94.2221	74.4969	91.2029	85.0474	87.5221	97.2414	94.5188	88.5547

## Sheet: PL
Participant	Session	Trial	Bio-seconds	NonBio-secconds	Bio-percent	NonBio-percent
#1-Zoe	S1	T1	7.00143	12.5608	35.7905	64.2095
#1-Zoe	S1	T2	8.05472	6.33501	55.9755	44.0245
#1-Zoe	S2	T1	11.8928	3.27091	78.4293	21.5707
#1-Zoe	S2	T2	4.36498	3.55377	55.1221	44.8779
#1-Zoe	S3	T1	7.75357	1.29874	85.6529	14.3471
#1-Zoe	S3	T2	1.53149	8.34716	15.503	84.497
#1-Zoe	S4	T1	1.98733	6.55552	23.263	76.737
#1-Zoe	S4	T2	14.6594	0.55827	96.3314	3.66857
#1-Zoe	S5	T1	3.78961	4.10766	47.9864	52.0136
#1-Zoe	S5	T2	6.1759	7.74927	44.3506	55.6494
#1-Zoe	S6	T1	5.32795	7.4991	41.5368	58.4632
#1-Zoe	S6	T2	2.17481	8.87014	19.6905	80.3095
#1-Zoe	S7	T1	5.92367	2.98338	66.5054	33.4946
#1-Zoe	S7	T2	1.67082	1.14953	59.2416	40.7584
#1-Zoe	S8	T1	6.80866	1.38817	83.0645	16.9355
#1-Zoe	S8	T2	4.59771	6.95553	39.7959	60.2041
#2-Nina	S1	T1	6.7984	11.5826	36.986	63.014
#2-Nina	S1	T2	4.17396	14.2238	22.6873	77.3127
#2-Nina	S2	T1	5.25746	1.02486	83.6865	16.3135
#2-Nina	S2	T2	0.616674	1.32305	31.7919	68.2081
#2-Nina	S3	T1	7.85102	2.10714	78.8401	21.1599
#2-Nina	S3	T2	9.91116	5.52453	64.2094	35.7906
#2-Nina	S4	T1	5.07274	9.63453	34.4914	65.5086
#2-Nina	S4	T2	4.84117	14.2045	25.4187	74.5813
#2-Nina	S5	T1	7.7102	5.40186	58.8024	41.1976
#2-Nina	S5	T2	7.95708	5.01492	61.3404	38.6596
#2-Nina	S6	T1	20.5206	0	100	0
#2-Nina	S6	T2	6.16952	6.79917	47.5724	52.4276
#2-Nina	S7	T1	4.43321	14.707	23.1618	76.8382
#2-Nina	S7	T2	7.63226	6.60339	53.6137	46.3863
#2-Nina	S8	T1	1.14165	10.4433	9.85459	90.1454
#2-Nina	S8	T2	8.09055	0.391684	95.3823	4.6177
#3-Suzan	S1	T1	1.93679	12.3302	13.5753	86.4247
#3-Suzan	S1	T2	4.41048	2.73417	61.7312	38.2688
#3-Suzan	S2	T1	2.87465	1.91665	59.9973	40.0027
#3-Suzan	S2	T2	0.083372	4.38789	1.86462	98.1354
#3-Suzan	S3	T1	0.358229	17.261	2.03317	97.9668
#3-Suzan	S3	T2	6.44777	2.70488	70.4471	29.5529
#3-Suzan	S4	T1	0.016697	2.46813	0.671957	99.328
#3-Suzan	S4	T2	2.81454	0.025019	99.1189	0.881088
#3-Suzan	S5	T1	4.69663	8.69364	35.0749	64.9251
#3-Suzan	S5	T2	1.55335	11.1175	12.2592	87.7408
#4-Jane	S1	T1
#4-Jane	S1	T2
#4-Jane	S2	T1	3.42464	7.59853	31.0677	68.9323
#4-Jane	S2	T2	11.7661	0.108258	99.0883	0.911694
#4-Jane	S3	T1	3.52533	4.32484	44.9076	55.0924
#4-Jane	S3	T2	8.11614	1.99142	80.2977	19.7023
#4-Jane	S4	T1	0.191772	1.87181	9.29314	90.7069
#4-Jane	S4	T2	7.96886	0.033376	99.5829	0.417084
#4-Jane	S5	T1
#4-Jane	S5	T2
#5-Betty	S1	T1	4.42267	3.61678	55.0121	44.9879
#5-Betty	S1	T2	0.554694	0.266676	67.5328	32.4672
#5-Betty	S2	T1	10.7662	3.33151	76.3685	23.6315
#5-Betty	S2	T2	0.074993	0.441651	14.5154	85.4846
#5-Betty	S3	T1	1.56762	0.008382	99.4681	0.531851
#5-Betty	S3	T2
#5-Betty	S4	T1	0.100019	3.33714	2.90994	97.0901
#5-Betty	S4	T2	0	0
#5-Betty	S5	T1	6.75065	0.716614	90.4033	9.59675
#5-Betty	S5	T2	5.56607	1.55457	78.1681	21.8319
#6-Elise	S1	T1	1.96657	6.31246	23.7536	76.2464
#6-Elise	S1	T2	1.71294	1.14984	59.8348	40.1652
#6-Elise	S2	T1	2.94136	13.4879	17.9032	82.0968
#6-Elise	S2	T2	12.1465	0.783319	93.9418	6.05824
#6-Elise	S3	T1	3.07496	17.3743	15.037	84.963
#6-Elise	S3	T2	19.4082	1.02069	95.0037	4.99629
#6-Elise	S4	T1	8.08438	0	100	0
#6-Elise	S4	T2	0	1.60163	0	100
#6-Elise	S5	T1	0.008284	0.799514	1.0255	98.9745
#6-Elise	S5	T2	1.3611	0.008333	99.3915	0.608502
#7-Mike	S1	T1	8.8168	3.85797	69.5618	30.4382
#7-Mike	S1	T2	3.20437	0.295014	91.5695	8.43046
#7-Mike	S2	T1	0.591551	14.5632	3.90339	96.0966
#7-Mike	S2	T2	2.80963	0.199913	93.3574	6.64263
#7-Mike	S3	T1	9.17374	1.15839	88.7884	11.2116
#7-Mike	S3	T2	7.86751	6.7157	53.9491	46.0509
#7-Mike	S4	T1	3.99675	0.243801	94.2507	5.74928
#7-Mike	S4	T2	5.97368	12.4076	32.4987	67.5013
#7-Mike	S5	T1	0.57496	0.924796	38.3369	61.6631
#7-Mike	S5	T2	2.63259	5.7661	31.3453	68.6547
#7-Mike	S6	T1	7.8732	9.33306	45.7578	54.2422
#7-Mike	S6	T2	4.48301	8.45916	34.6388	65.3612
#7-Mike	S7	T1	6.27342	5.68761	52.4488	47.5512
#7-Mike	S7	T2	3.17104	4.04134	43.9666	56.0334
#7-Mike	S8	T1	5.44967	8.98734	37.7479	62.2521
#7-Mike	S8	T2	2.54984	5.61325	31.2362	68.7638
#8-John	S1	T1	4.09644	1.45276	73.8203	26.1797
#8-John	S1	T2	2.14645	2.19856	49.4003	50.5997
#8-John	S2	T1	0.224814	2.89784	7.19946	92.8005
#8-John	S2	T2	0.125037	7.47933	1.64428	98.3557
#8-John	S3	T1	1.98817	10.2995	16.1802	83.8198
#8-John	S3	T2	11.0815	0	100	0
#8-John	S4	T1	6.07984	4.76987	56.0369	43.9631
#8-John	S4	T2	10.1091	0.533258	94.9893	5.01069
#8-John	S5	T1	0.891604	14.1918	5.91116	94.0888
#8-John	S5	T2	11.0645	3.42963	76.3377	23.6623
#9-Tim	S1	T1	10.373	6.94633	59.8927	40.1073
#9-Tim	S1	T2	8.54991	10.2542	45.4684	54.5316
#9-Tim	S2	T1	8.91679	2.65092	77.0835	22.9165
#9-Tim	S2	T2	6.18971	7.3326	45.7741	54.2259
#9-Tim	S3	T1	4.75674	1.14921	80.5415	19.4585
#9-Tim	S3	T2	1.65325	5.37263	23.5309	76.4691
#9-Tim	S4	T1	0	0
#9-Tim	S4	T2	0.008353	19.8093	0.0421492	99.9579
#9-Tim	S5	T1	2.90927	1.16851	71.3445	28.6555
#9-Tim	S5	T2	7.90605	0.879152	89.9928	10.0072

## Sheet: SO
Participant	Stimulus	Session	Trial	Social-seconds	NonSocial-secconds	Social-percent	NonSocial-percent
#1-Zoe	SO-07-GirlR	S1	T1	3.56449	1.84987	65.834	34.166
#1-Zoe	SO-13-GirlR	S1	T2	3.21833	2.74135	54.0017	45.9983
#1-Zoe	SO-09-BoyL	S1	T3	2.96628	2.48692	54.3952	45.6048
#1-Zoe	SO-17-GirlR	S1	T4	1.5543	1.69867	47.7811	52.2189
#1-Zoe	SO-15-BoyL	S1	T5	3.99691	1.64159	70.8861	29.1139
#1-Zoe	SO-01-BoyR	S1	T6	4.12523	0.574881	87.7688	12.2312
#1-Zoe	SO-03-GirlL	S1	T7	2.87476	1.80732	61.3991	38.6009
#1-Zoe	SO-19-BoyL	S1	T8	2.49912	1.84981	57.4652	42.5348
#1-Zoe	SO-01-BoyR	S2	T1	0.69153	0.721402	48.9429	51.0571
#1-Zoe	SO-19-BoyL	S2	T2	0	0.491329	0	100
#1-Zoe	SO-15-BoyL	S2	T3	1.86631	1.00744	64.9434	35.0566
#1-Zoe	SO-17-GirlR	S2	T4	1.39156	3.68738	27.3986	72.6014
#1-Zoe	SO-03-GirlL	S2	T5	1.54154	1.8958	44.8468	55.1532
#1-Zoe	SO-13-GirlR	S2	T6	0.926505	3.28308	22.0094	77.9906
#1-Zoe	SO-09-BoyL	S2	T7	1.89152	2.09154	47.4892	52.5108
#1-Zoe	SO-07-GirlR	S2	T8	0.508555	0	100	0
#1-Zoe	SO-17-GirlR	S3	T1	3.09951	1.21678	71.8096	28.1904
#1-Zoe	SO-15-BoyL	S3	T2	0.558254	1.88006	22.8951	77.1049
#1-Zoe	SO-01-BoyR	S3	T3	3.41697	0.50003	87.2344	12.7656
#1-Zoe	SO-03-GirlL	S3	T4	0.891415	0.755617	54.1225	45.8775
#1-Zoe	SO-07-GirlR	S3	T5	0.975648	0.041699	95.9012	4.0988
#1-Zoe	SO-13-GirlR	S3	T6	0.033298	3.50904	0.94	99.06
#1-Zoe	SO-09-BoyL	S3	T7	2.09929	1.09156	65.7909	34.2091
#1-Zoe	SO-19-BoyL	S3	T8	1.64078	1.36291	54.6255	45.3745
#1-Zoe	SO-03-GirlL	S4	T1	0.942043	0.991174	48.7293	51.2707
#1-Zoe	SO-13-GirlR	S4	T2	2.91831	0.536144	84.4796	15.5204
#1-Zoe	SO-17-GirlR	S4	T3	0.658212	0.69926	48.4881	51.5119
#1-Zoe	SO-19-BoyL	S4	T4	1.21182	0	100	0
#1-Zoe	SO-09-BoyL	S4	T5	0.533248	0.391713	57.6509	42.3491
#1-Zoe	SO-15-BoyL	S4	T6	0.699725	0.058335	92.3047	7.6953
#1-Zoe	SO-01-BoyR	S4	T7	2.46767	0.803429	75.4386	24.5614
#1-Zoe	SO-07-GirlR	S4	T8	2.3628	0.590918	79.9941	20.0059
#1-Zoe	SO-15-BoyL	S5	T1	1.59206	0.587976	73.0291	26.9709
#1-Zoe	SO-13-GirlR	S5	T2	2.09351	2.89747	41.9459	58.0541
#1-Zoe	SO-17-GirlR	S5	T3	1.19152	4.43173	21.1892	78.8108
#1-Zoe	SO-09-BoyL	S5	T4	3.75123	0.366616	91.0969	8.90309
#1-Zoe	SO-07-GirlR	S5	T5	2.15187	1.80159	54.4301	45.5699
#1-Zoe	SO-19-BoyL	S5	T6	2.1989	0.60832	78.3302	21.6698
#1-Zoe	SO-01-BoyR	S5	T7	2.01341	0.874077	69.7288	30.2712
#1-Zoe	SO-03-GirlL	S5	T8	3.60959	0.875007	80.4886	19.5114
#1-Zoe	SO-03-GirlL	S6	T1	1.43321	1.47496	49.2823	50.7177
#1-Zoe	SO-19-BoyL	S6	T2	0.590926	1.05038	36.0033	63.9967
#1-Zoe	SO-13-GirlR	S6	T3	1.27031	0.916541	58.0885	41.9115
#1-Zoe	SO-07-GirlR	S6	T4	1.24936	0.850297	59.5031	40.4969
#1-Zoe	SO-01-BoyR	S6	T5	1.67479	0.099754	94.3786	5.62139
#1-Zoe	SO-17-GirlR	S6	T6	1.55512	0.258216	85.7601	14.2399
#1-Zoe	SO-09-BoyL	S6	T7	2.33787	1.98291	54.1076	45.8924
#1-Zoe	SO-15-BoyL	S6	T8	1.31647	1.98958	39.8199	60.1801
#1-Zoe	SO-01-BoyR	S7	T1	4.37915	0.066565	98.5027	1.49729
#1-Zoe	SO-17-GirlR	S7	T2	1.28107	3.0166	29.8084	70.1916
#1-Zoe	SO-03-GirlL	S7	T3	3.32681	1.7629	65.3635	34.6365
#1-Zoe	SO-15-BoyL	S7	T4	1.04987	2.19977	32.3073	67.6927
#1-Zoe	SO-09-BoyL	S7	T5	1.51654	3.73981	28.8516	71.1484
#1-Zoe	SO-13-GirlR	S7	T6	0.34591	1.93288	15.1795	84.8205
#1-Zoe	SO-07-GirlR	S7	T7	1.75511	1.20226	59.3469	40.6531
#1-Zoe	SO-19-BoyL	S7	T8	2.70403	1.0499	72.032	27.968
#1-Zoe	SO-19-BoyL	S8	T1	3.69299	0	100	0
#1-Zoe	SO-03-GirlL	S8	T2	0.365812	0	100	0
#1-Zoe	SO-17-GirlR	S8	T3	1.3614	1.53659	46.9773	53.0227
#1-Zoe	SO-13-GirlR	S8	T4	1.36457	1.50031	47.631	52.369
#1-Zoe	SO-07-GirlR	S8	T5	1.29271	2.07804	38.3508	61.6492
#1-Zoe	SO-09-BoyL	S8	T6	1.90347	0.125009	93.8373	6.16268
#1-Zoe	SO-15-BoyL	S8	T7	3.064	0	100	0
#1-Zoe	SO-01-BoyR	S8	T8	4.49872	1.36553	76.7143	23.2857
#2-Nina	SO-09-BoyL	S1	T1
#2-Nina	SO-15-BoyL	S1	T2
#2-Nina	SO-13-GirlR	S1	T3
#2-Nina	SO-17-GirlR	S1	T4
#2-Nina	SO-01-BoyR	S1	T5
#2-Nina	SO-07-GirlR	S1	T6
#2-Nina	SO-03-GirlL	S1	T7
#2-Nina	SO-19-BoyL	S1	T8
#2-Nina	SO-15-BoyL	S2	T1	1.24595	0.497763	71.4538	28.5462
#2-Nina	SO-13-GirlR	S2	T2	0.491651	4.39794	10.0551	89.9449
#2-Nina	SO-17-GirlR	S2	T3	1.86665	2.52989	42.4572	57.5428
#2-Nina	SO-01-BoyR	S2	T4	1.6995	0.033366	98.0745	1.92549
#2-Nina	SO-07-GirlR	S2	T5	2.2459	2.26659	49.7708	50.2292
#2-Nina	SO-09-BoyL	S2	T6	0.649982	0.627895	50.8642	49.1358
#2-Nina	SO-19-BoyL	S2	T7	0.67489	0.987094	40.6075	59.3925
#2-Nina	SO-03-GirlL	S2	T8	0.291051	1.24632	18.9317	81.0683
#2-Nina	SO-07-GirlR	S3	T1	0	5.71426	0	100
#2-Nina	SO-03-GirlL	S3	T2	1.31126	3.62477	26.5651	73.4349
#2-Nina	SO-09-BoyL	S3	T3	3.69129	0	100	0
#2-Nina	SO-13-GirlR	S3	T4	0	2.54419	0	100
#2-Nina	SO-17-GirlR	S3	T5	0.241681	2.21074	9.85478	90.1452
#2-Nina	SO-19-BoyL	S3	T6	4.3587	0	100	0
#2-Nina	SO-15-BoyL	S3	T7	1.33045	0	100	0
#2-Nina	SO-01-BoyR	S3	T8	2.358	2.36847	49.8892	50.1108
#2-Nina	SO-07-GirlR	S4	T1	1.73588	3.84742	31.0906	68.9094
#2-Nina	SO-15-BoyL	S4	T2	4.52484	0.846404	84.2419	15.7581
#2-Nina	SO-13-GirlR	S4	T3	0.057607	5.12111	1.11238	98.8876
#2-Nina	SO-09-BoyL	S4	T4	5.46617	0.158159	97.1879	2.81205
#2-Nina	SO-19-BoyL	S4	T5	2.37804	1.42992	62.4491	37.5509
#2-Nina	SO-01-BoyR	S4	T6	2.53536	2.93475	46.3493	53.6507
#2-Nina	SO-17-GirlR	S4	T7	2.2599	2.62317	46.2802	53.7198
#2-Nina	SO-03-GirlL	S4	T8	2.09805	0.025049	98.8202	1.17983
#2-Nina	SO-19-BoyL	S5	T1	1.93323	0.609094	76.0419	23.9581
#2-Nina	SO-15-BoyL	S5	T2	2.63164	1.34132	66.2388	33.7612
#2-Nina	SO-07-GirlR	S5	T3	0.05003	5.87256	0.844731	99.1553
#2-Nina	SO-03-GirlL	S5	T4	1.40648	4.09099	25.5842	74.4158
#2-Nina	SO-09-BoyL	S5	T5	1.84609	0.299803	86.029	13.971
#2-Nina	SO-13-GirlR	S5	T6	3.05986	1.6301	65.2427	34.7573
#2-Nina	SO-01-BoyR	S5	T7	2.51677	2.92503	46.2489	53.7511
#2-Nina	SO-17-GirlR	S5	T8	1.11965	3.00039	27.1756	72.8244
#2-Nina	SO-01-BoyR	S6	T1	0.974847	3.48304	21.8679	78.1321
#2-Nina	SO-03-GirlL	S6	T2	3.73193	1.68299	68.9194	31.0806
#2-Nina	SO-07-GirlR	S6	T3	1.53322	3.16537	32.6314	67.3686
#2-Nina	SO-17-GirlR	S6	T4	3.64862	1.44142	71.6816	28.3184
#2-Nina	SO-19-BoyL	S6	T5	5.0644	0.191614	96.3544	3.64561
#2-Nina	SO-09-BoyL	S6	T6	5.29232	0.355312	93.7087	6.29134
#2-Nina	SO-13-GirlR	S6	T7	2.63309	1.82462	59.0683	40.9317
#2-Nina	SO-15-BoyL	S6	T8	2.29654	0.754869	75.2616	24.7384
#2-Nina	SO-03-GirlL	S7	T1	3.19421	2.17587	59.4816	40.5184
#2-Nina	SO-09-BoyL	S7	T2	5.73106	0.008317	99.8551	0.144911
#2-Nina	SO-01-BoyR	S7	T3	0	5.84757	0	100
#2-Nina	SO-15-BoyL	S7	T4	3.80736	1.79154	68.002	31.998
#2-Nina	SO-07-GirlR	S7	T5	3.50811	2.21656	61.2806	38.7194
#2-Nina	SO-17-GirlR	S7	T6	0.958264	2.01067	32.2764	67.7236
#2-Nina	SO-19-BoyL	S7	T7	5.98937	0	100	0
#2-Nina	SO-13-GirlR	S7	T8	0	4.02405	0	100
#2-Nina	SO-07-GirlR	S8	T1	0.491659	0.633282	43.7053	56.2947
#2-Nina	SO-15-BoyL	S8	T2	0.787633	3.77696	17.2553	82.7447
#2-Nina	SO-01-BoyR	S8	T3	0.831259	0.333273	71.3814	28.6186
#2-Nina	SO-13-GirlR	S8	T4	1.08333	0.050016	95.5869	4.41312
#2-Nina	SO-17-GirlR	S8	T5	0.349872	0.033346	91.2984	8.70157
#2-Nina	SO-19-BoyL	S8	T6	0.20836	2.24615	8.48886	91.5111
#2-Nina	SO-09-BoyL	S8	T7	0.441135	2.96567	12.9486	87.0514
#2-Nina	SO-03-GirlL	S8	T8	0	0.966409	0	100
#3-Suzan	SO-19-BoyL	S1	T1	0.574924	0.0833	87.3447	12.6553
#3-Suzan	SO-15-BoyL	S1	T2
#3-Suzan	SO-13-GirlR	S1	T3	0	0
#3-Suzan	SO-07-GirlR	S1	T4	0	2.33707	0	100
#3-Suzan	SO-09-BoyL	S1	T5	0	0
#3-Suzan	SO-03-GirlL	S1	T6	0.033295	3.34764	0.984786	99.0152
#3-Suzan	SO-17-GirlR	S1	T7	1.2633	0	100	0
#3-Suzan	SO-01-BoyR	S1	T8	0	0
#3-Suzan	SO-01-BoyR	S2	T1	0	0
#3-Suzan	SO-19-BoyL	S2	T2	2.40806	1.85796	56.4475	43.5525
#3-Suzan	SO-17-GirlR	S2	T3	1.66653	1.49989	52.6313	47.3687
#3-Suzan	SO-03-GirlL	S2	T4	0.441604	3.57484	10.9949	89.0051
#3-Suzan	SO-13-GirlR	S2	T5
#3-Suzan	SO-15-BoyL	S2	T6	3.27742	0.016687	99.4934	0.506571
#3-Suzan	SO-07-GirlR	S2	T7	0	0
#3-Suzan	SO-09-BoyL	S2	T8	0	0
#3-Suzan	SO-15-BoyL	S3	T1	1.14539	0.016669	98.5656	1.43443
#3-Suzan	SO-17-GirlR	S3	T2	0.041674	3.09145	1.33011	98.6699
#3-Suzan	SO-09-BoyL	S3	T3	2.19683	0.299993	87.985	12.015
#3-Suzan	SO-01-BoyR	S3	T4	0	2.18815	0	100
#3-Suzan	SO-07-GirlR	S3	T5	0.041519	0.016136	72.0128	27.9872
#3-Suzan	SO-13-GirlR	S3	T6	1.13326	0.016669	98.5504	1.44957
#3-Suzan	SO-19-BoyL	S3	T7
#3-Suzan	SO-03-GirlL	S3	T8	0.708228	1.02467	40.8695	59.1305
#3-Suzan	SO-15-BoyL	S4	T1	0.366596	0	100	0
#3-Suzan	SO-03-GirlL	S4	T2	0.846274	0.333299	71.7441	28.2559
#3-Suzan	SO-01-BoyR	S4	T3	0	0.496012	0	100
#3-Suzan	SO-19-BoyL	S4	T4
#3-Suzan	SO-17-GirlR	S4	T5
#3-Suzan	SO-09-BoyL	S4	T6
#3-Suzan	SO-13-GirlR	S4	T7	1.01848	0.882788	53.5685	46.4315
#3-Suzan	SO-07-GirlR	S4	T8
#3-Suzan	SO-19-BoyL	S5	T1	0.116633	2.6553	4.20764	95.7924
#3-Suzan	SO-07-GirlR	S5	T2	0.033287	0.699923	4.5399	95.4601
#3-Suzan	SO-15-BoyL	S5	T3	0	0
#3-Suzan	SO-09-BoyL	S5	T4	0.366096	1.25808	22.5405	77.4595
#3-Suzan	SO-03-GirlL	S5	T5	0	5.71249	0	100
#3-Suzan	SO-01-BoyR	S5	T6	2.21795	0	100	0
#3-Suzan	SO-17-GirlR	S5	T7	0.696082	0.946596	42.3748	57.6252
#3-Suzan	SO-13-GirlR	S5	T8	0	0
#4-Jane	SO-03-GirlL	S1	T1	0.346681	0.887592	28.0879	71.9121
#4-Jane	SO-01-BoyR	S1	T2	1.3572	0.309812	81.4152	18.5848
#4-Jane	SO-13-GirlR	S1	T3	1.6938	0.35831	82.5395	17.4605
#4-Jane	SO-09-BoyL	S1	T4	0.597882	4.4031	11.9553	88.0447
#4-Jane	SO-07-GirlR	S1	T5	1.54667	0.199468	88.5766	11.4234
#4-Jane	SO-15-BoyL	S1	T6	0.124912	4.38661	2.76873	97.2313
#4-Jane	SO-19-BoyL	S1	T7	0.433237	3.44989	11.1569	88.8431
#4-Jane	SO-17-GirlR	S1	T8	1.61296	0.008308	99.4876	0.512437
#4-Jane	SO-13-GirlR	S2	T1	3.03313	0.376667	88.9534	11.0466
#4-Jane	SO-19-BoyL	S2	T2	1.32492	3.99726	24.8944	75.1056
#4-Jane	SO-03-GirlL	S2	T3	1.38347	3.7845	26.7701	73.2299
#4-Jane	SO-09-BoyL	S2	T4	3.55035	1.82831	66.0081	33.9919
#4-Jane	SO-17-GirlR	S2	T5	3.59134	1.48074	70.806	29.194
#4-Jane	SO-07-GirlR	S2	T6	5.43933	0	100	0
#4-Jane	SO-15-BoyL	S2	T7	2.41833	1.79042	57.4596	42.5404
#4-Jane	SO-01-BoyR	S2	T8	5.26818	0.170463	96.8657	3.1343
#4-Jane	SO-19-BoyL	S3	T1	0.21615	5.63149	3.69637	96.3036
#4-Jane	SO-03-GirlL	S3	T2	0.512832	5.34952	8.74789	91.2521
#4-Jane	SO-17-GirlR	S3	T3	0.279351	0	100	0
#4-Jane	SO-01-BoyR	S3	T4	0.474938	0	100	0
#4-Jane	SO-15-BoyL	S3	T5	0	5.85613	0	100
#4-Jane	SO-13-GirlR	S3	T6	0.475012	0.312263	60.3362	39.6638
#4-Jane	SO-07-GirlR	S3	T7	0.244621	0	100	0
#4-Jane	SO-09-BoyL	S3	T8	0	5.90591	0	100
#4-Jane	SO-07-GirlR	S4	T1	1.34158	0.758103	63.8945	36.1055
#4-Jane	SO-15-BoyL	S4	T2	2.10223	1.96208	51.7241	48.2759
#4-Jane	SO-03-GirlL	S4	T3	0.253604	3.60408	6.574	93.426
#4-Jane	SO-13-GirlR	S4	T4	4.60802	0.491617	90.3598	9.64023
#4-Jane	SO-19-BoyL	S4	T5	0.458232	4.80009	8.71442	91.2856
#4-Jane	SO-01-BoyR	S4	T6	5.48076	0	100	0
#4-Jane	SO-09-BoyL	S4	T7	0.25829	3.68585	6.54871	93.4513
#4-Jane	SO-17-GirlR	S4	T8	4.72835	0.091575	98.1001	1.89993
#4-Jane	SO-15-BoyL	S5	T1	0.930095	0.958239	49.2548	50.7452
#4-Jane	SO-19-BoyL	S5	T2	0.924159	3.08169	23.0702	76.9298
#4-Jane	SO-07-GirlR	S5	T3	1.09158	0.167407	86.703	13.297
#4-Jane	SO-17-GirlR	S5	T4	0	0
#4-Jane	SO-09-BoyL	S5	T5	0.033329	0.80811	3.96095	96.039
#4-Jane	SO-13-GirlR	S5	T6	2.97696	0.566586	84.0108	15.9892
#4-Jane	SO-01-BoyR	S5	T7	3.43077	1.07477	76.1455	23.8545
#4-Jane	SO-03-GirlL	S5	T8	0.730105	2.74382	21.0167	78.9833
#5-Betty	SO-13-GirlR	S1	T1	1.38322	0.332511	80.6199	19.3801
#5-Betty	SO-03-GirlL	S1	T2	0.988037	1.77487	35.7608	64.2392
#5-Betty	SO-01-BoyR	S1	T3	2.31329	0.133253	94.5534	5.44659
#5-Betty	SO-17-GirlR	S1	T4	0	0
#5-Betty	SO-07-GirlR	S1	T5	0	0
#5-Betty	SO-09-BoyL	S1	T6
#5-Betty	SO-19-BoyL	S1	T7	0	0
#5-Betty	SO-15-BoyL	S1	T8	0	0
#5-Betty	SO-17-GirlR	S2	T1	1.33322	4.72991	21.989	78.011
#5-Betty	SO-07-GirlR	S2	T2	0.383332	2.05818	15.7006	84.2994
#5-Betty	SO-19-BoyL	S2	T3
#5-Betty	SO-01-BoyR	S2	T4	0.433342	0.041603	91.2405	8.75954
#5-Betty	SO-15-BoyL	S2	T5	0	0
#5-Betty	SO-03-GirlL	S2	T6	0	1.22154	0	100
#5-Betty	SO-09-BoyL	S2	T7	0	1.33319	0	100
#5-Betty	SO-13-GirlR	S2	T8
#5-Betty	SO-09-BoyL	S3	T1
#5-Betty	SO-07-GirlR	S3	T2
#5-Betty	SO-03-GirlL	S3	T3
#5-Betty	SO-17-GirlR	S3	T4	5.75965	0.321442	94.7141	5.28593
#5-Betty	SO-01-BoyR	S3	T5	5.65529	0.375634	93.7715	6.22847
#5-Betty	SO-13-GirlR	S3	T6	1.71653	0.766963	69.1176	30.8824
#5-Betty	SO-15-BoyL	S3	T7	0.666644	1.1466	36.7653	63.2347
#5-Betty	SO-19-BoyL	S3	T8	0.016656	2.05745	0.803046	99.197
#5-Betty	SO-03-GirlL	S4	T1	0	1.39983	0	100
#5-Betty	SO-15-BoyL	S4	T2	0	0
#5-Betty	SO-07-GirlR	S4	T3	0	0
#5-Betty	SO-13-GirlR	S4	T4	0.066798	0.625024	9.65537	90.3446
#5-Betty	SO-19-BoyL	S4	T5	0.429488	0.699731	38.0341	61.9659
#5-Betty	SO-01-BoyR	S4	T6	0.691694	0	100	0
#5-Betty	SO-09-BoyL	S4	T7	0.449827	3.48219	11.4401	88.5599
#5-Betty	SO-17-GirlR	S4	T8
#5-Betty	SO-07-GirlR	S5	T1
#5-Betty	SO-19-BoyL	S5	T2	0	0
#5-Betty	SO-09-BoyL	S5	T3	1.28433	0.491619	72.3179	27.6821
#5-Betty	SO-03-GirlL	S5	T4	2.07492	1.29915	61.4961	38.5039
#5-Betty	SO-13-GirlR	S5	T5	1.15756	0.058362	95.2002	4.79981
#5-Betty	SO-15-BoyL	S5	T6	0	0
#5-Betty	SO-01-BoyR	S5	T7	0	0
#5-Betty	SO-17-GirlR	S5	T8	1.83306	0.662719	73.4465	26.5535
#6-Elise	SO-07-GirlR	S1	T1
#6-Elise	SO-17-GirlR	S1	T2
#6-Elise	SO-13-GirlR	S1	T3	0.449939	0	100	0
#6-Elise	SO-09-BoyL	S1	T4
#6-Elise	SO-15-BoyL	S1	T5	0.041651	1.09962	3.64954	96.3505
#6-Elise	SO-03-GirlL	S1	T6	0.07497	1.62421	4.41212	95.5879
#6-Elise	SO-01-BoyR	S1	T7	1.65999	0.016706	99.0036	0.996363
#6-Elise	SO-19-BoyL	S1	T8
#6-Elise	SO-03-GirlL	S2	T1
#6-Elise	SO-07-GirlR	S2	T2	0.674948	2.92428	18.7526	81.2474
#6-Elise	SO-19-BoyL	S2	T3	0.658284	1.10272	37.3812	62.6188
#6-Elise	SO-17-GirlR	S2	T4	2.6002	0.658043	79.8037	20.1963
#6-Elise	SO-09-BoyL	S2	T5	3.47762	1.32846	72.3588	27.6412
#6-Elise	SO-01-BoyR	S2	T6	3.28281	0.298499	91.6651	8.3349
#6-Elise	SO-13-GirlR	S2	T7	3.69289	0.466614	88.782	11.218
#6-Elise	SO-15-BoyL	S2	T8	1.05002	1.03332	50.4008	49.5992
#6-Elise	SO-09-BoyL	S3	T1	0.799179	0.513414	60.8855	39.1145
#6-Elise	SO-19-BoyL	S3	T2	1.11332	1.94158	36.4438	63.5562
#6-Elise	SO-07-GirlR	S3	T3	0.391804	2.64923	12.8839	87.1161
#6-Elise	SO-01-BoyR	S3	T4	3.63627	0.458082	88.8119	11.1881
#6-Elise	SO-13-GirlR	S3	T5	3.67835	0.616524	85.6451	14.3549
#6-Elise	SO-15-BoyL	S3	T6	1.1497	1.96154	36.9531	63.0469
#6-Elise	SO-17-GirlR	S3	T7	4.23427	1.02187	80.5585	19.4415
#6-Elise	SO-03-GirlL	S3	T8	0.550157	4.2511	11.4586	88.5414
#6-Elise	SO-17-GirlR	S4	T1
#6-Elise	SO-03-GirlL	S4	T2
#6-Elise	SO-01-BoyR	S4	T3	0	5.0222	0	100
#6-Elise	SO-15-BoyL	S4	T4	0	0
#6-Elise	SO-07-GirlR	S4	T5	5.93549	0	100	0
#6-Elise	SO-13-GirlR	S4	T6
#6-Elise	SO-19-BoyL	S4	T7	0	0
#6-Elise	SO-09-BoyL	S4	T8	0	0
#6-Elise	SO-17-GirlR	S5	T1	0.282877	0	100	0
#6-Elise	SO-01-BoyR	S5	T2	0.90837	0.075043	92.3691	7.63087
#6-Elise	SO-15-BoyL	S5	T3	0.008347	1.14069	0.726432	99.2736
#6-Elise	SO-13-GirlR	S5	T4	2.43178	0.499953	82.9468	17.0532
#6-Elise	SO-19-BoyL	S5	T5	0.208265	1.41676	12.8161	87.1839
#6-Elise	SO-03-GirlL	S5	T6	0.013215	0.762867	1.70278	98.2972
#6-Elise	SO-07-GirlR	S5	T7	0	2.71779	0	100
#6-Elise	SO-09-BoyL	S5	T8	0	0.596404	0	100
#7-Mike	SO-19-BoyL	S1	T1	2.01432	3.49964	36.5313	63.4687
#7-Mike	SO-07-GirlR	S1	T2	1.89693	3.33357	36.2667	63.7333
#7-Mike	SO-03-GirlL	S1	T3	1.12488	3.82384	22.7308	77.2692
#7-Mike	SO-09-BoyL	S1	T4	3.24974	2.1771	59.8827	40.1173
#7-Mike	SO-01-BoyR	S1	T5	0.260474	5.18656	4.78194	95.2181
#7-Mike	SO-13-GirlR	S1	T6	0	5.47213	0	100
#7-Mike	SO-15-BoyL	S1	T7	3.70564	1.76652	67.7181	32.2819
#7-Mike	SO-17-GirlR	S1	T8	0.486993	4.96849	8.92667	91.0733
#7-Mike	SO-03-GirlL	S2	T1	0.133373	0	100	0
#7-Mike	SO-19-BoyL	S2	T2	0.616746	0	100	0
#7-Mike	SO-07-GirlR	S2	T3	0	0
#7-Mike	SO-01-BoyR	S2	T4	0.024994	0.458328	5.17129	94.8287
#7-Mike	SO-13-GirlR	S2	T5	0	0
#7-Mike	SO-09-BoyL	S2	T6	0.913015	0	100	0
#7-Mike	SO-15-BoyL	S2	T7
#7-Mike	SO-17-GirlR	S2	T8
#7-Mike	SO-01-BoyR	S3	T1	4.42238	1.32481	76.9486	23.0514
#7-Mike	SO-09-BoyL	S3	T2	4.96347	0.975875	83.5693	16.4307
#7-Mike	SO-19-BoyL	S3	T3	0.759709	5.0493	13.0781	86.9219
#7-Mike	SO-13-GirlR	S3	T4	1.35885	4.56872	22.9242	77.0758
#7-Mike	SO-03-GirlL	S3	T5	3.62478	2.08113	63.5268	36.4732
#7-Mike	SO-07-GirlR	S3	T6	2.50644	2.60795	49.0076	50.9924
#7-Mike	SO-17-GirlR	S3	T7	0.545552	4.63559	10.5296	89.4704
#7-Mike	SO-15-BoyL	S3	T8	5.6143	0.16378	97.1655	2.8345
#7-Mike	SO-07-GirlR	S4	T1	4.68728	1.51922	75.5222	24.4778
#7-Mike	SO-15-BoyL	S4	T2	3.12035	2.98313	51.124	48.876
#7-Mike	SO-19-BoyL	S4	T3	2.51513	3.96646	38.8042	61.1958
#7-Mike	SO-17-GirlR	S4	T4	0.455592	5.98426	7.07457	92.9254
#7-Mike	SO-01-BoyR	S4	T5	3.51302	2.50491	58.3759	41.6241
#7-Mike	SO-03-GirlL	S4	T6	1.25498	4.54945	21.6211	78.3789
#7-Mike	SO-09-BoyL	S4	T7	0.283337	4.89258	5.47414	94.5259
#7-Mike	SO-13-GirlR	S4	T8	0.405187	6.00619	6.31981	93.6802
#7-Mike	SO-17-GirlR	S5	T1	2.28305	0.866516	72.4878	27.5122
#7-Mike	SO-01-BoyR	S5	T2	1.59344	1.01556	61.0749	38.9251
#7-Mike	SO-07-GirlR	S5	T3	1.83317	2.2166	45.266	54.734
#7-Mike	SO-13-GirlR	S5	T4	1.71744	2.94976	36.7981	63.2019
#7-Mike	SO-19-BoyL	S5	T5	2.37494	3.25271	42.2013	57.7987
#7-Mike	SO-03-GirlL	S5	T6	0.979329	4.47996	17.9388	82.0612
#7-Mike	SO-09-BoyL	S5	T7	0.533269	2.90823	15.4952	84.5048
#7-Mike	SO-15-BoyL	S5	T8	3.97899	0.191619	95.4055	4.59451
#7-Mike	SO-15-BoyL	S6	T1	5.65572	0.217026	96.3045	3.69548
#7-Mike	SO-13-GirlR	S6	T2	4.41132	1.11657	79.8012	20.1988
#7-Mike	SO-19-BoyL	S6	T3	5.61198	0.360896	93.9578	6.04225
#7-Mike	SO-07-GirlR	S6	T4	4.34289	0.464739	90.3333	9.6667
#7-Mike	SO-03-GirlL	S6	T5	4.23652	1.42666	74.8081	25.1919
#7-Mike	SO-01-BoyR	S6	T6	5.6842	0.016607	99.7087	0.29131
#7-Mike	SO-17-GirlR	S6	T7	4.60491	0.796321	85.2567	14.7433
#7-Mike	SO-09-BoyL	S6	T8	1.86326	3.59275	34.1506	65.8494
#7-Mike	SO-15-BoyL	S7	T1	0.924846	0.315807	74.5451	25.4549
#7-Mike	SO-09-BoyL	S7	T2	0.166672	2.79656	5.62467	94.3753
#7-Mike	SO-01-BoyR	S7	T3	2.07417	0.391612	84.1181	15.8819
#7-Mike	SO-03-GirlL	S7	T4	1.89975	2.7929	40.4835	59.5165
#7-Mike	SO-17-GirlR	S7	T5	0.867107	4.34119	16.6486	83.3514
#7-Mike	SO-07-GirlR	S7	T6	4.67522	0.497743	90.378	9.62201
#7-Mike	SO-19-BoyL	S7	T7	0.891387	1.8827	32.1327	67.8673
#7-Mike	SO-13-GirlR	S7	T8	0.14143	3.93476	3.46966	96.5303
#7-Mike	SO-09-BoyL	S8	T1	3.88287	1.03152	79.0103	20.9897
#7-Mike	SO-03-GirlL	S8	T2	3.47481	0.516465	87.0601	12.9399
#7-Mike	SO-07-GirlR	S8	T3	3.08332	2.04754	60.0936	39.9064
#7-Mike	SO-17-GirlR	S8	T4	0.074486	5.40915	1.35833	98.6417
#7-Mike	SO-01-BoyR	S8	T5	1.4666	4.32203	25.3359	74.6641
#7-Mike	SO-13-GirlR	S8	T6	3.27743	2.5498	56.2433	43.7567
#7-Mike	SO-19-BoyL	S8	T7	2.96424	2.88324	50.6926	49.3074
#7-Mike	SO-15-BoyL	S8	T8	2.02514	3.62463	35.8446	64.1554
#8-John	SO-17-GirlR	S1	T1	2.19	0.299776	87.9597	12.0403
#8-John	SO-19-BoyL	S1	T2	0.962689	1.21562	44.1943	55.8057
#8-John	SO-01-BoyR	S1	T3	2.01248	0	100	0
#8-John	SO-15-BoyL	S1	T4	1.02472	2.33441	30.5055	69.4945
#8-John	SO-03-GirlL	S1	T5	1.37159	1.89911	41.9356	58.0644
#8-John	SO-09-BoyL	S1	T6	0.606331	2.62132	18.7855	81.2145
#8-John	SO-13-GirlR	S1	T7	0.829681	0.150806	84.6193	15.3807
#8-John	SO-07-GirlR	S1	T8	0.666421	0.163359	80.313	19.687
#8-John	SO-09-BoyL	S2	T1	2.04257	1.09078	65.188	34.812
#8-John	SO-13-GirlR	S2	T2	0.658329	0.166653	79.7992	20.2008
#8-John	SO-17-GirlR	S2	T3	0.300061	0.224968	57.1513	42.8487
#8-John	SO-03-GirlL	S2	T4
#8-John	SO-01-BoyR	S2	T5	0.488509	0	100	0
#8-John	SO-19-BoyL	S2	T6	0.008337	0.133321	5.8853	94.1147
#8-John	SO-07-GirlR	S2	T7	0.266681	0.457668	36.8166	63.1834
#8-John	SO-15-BoyL	S2	T8	0.3665	0.546709	40.1332	59.8668
#8-John	SO-07-GirlR	S3	T1	5.3709	0	100	0
#8-John	SO-13-GirlR	S3	T2	4.24144	0.458311	90.2482	9.75181
#8-John	SO-03-GirlL	S3	T3	0.723974	0.291623	71.2856	28.7144
#8-John	SO-01-BoyR	S3	T4	5.63927	0	100	0
#8-John	SO-15-BoyL	S3	T5	1.6537	0.249956	86.8697	13.1303
#8-John	SO-17-GirlR	S3	T6	5.02097	0.008339	99.8342	0.165808
#8-John	SO-19-BoyL	S3	T7	0.324191	0.233151	58.1673	41.8327
#8-John	SO-09-BoyL	S3	T8	1.45691	0.599957	70.8315	29.1685
#8-John	SO-19-BoyL	S4	T1	1.56508	0.133326	92.1499	7.85008
#8-John	SO-03-GirlL	S4	T2	0.824862	0.008169	99.0194	0.980636
#8-John	SO-07-GirlR	S4	T3	1.55171	0.591588	72.3983	27.6017
#8-John	SO-13-GirlR	S4	T4
#8-John	SO-09-BoyL	S4	T5	2.21785	0.174987	92.687	7.31296
#8-John	SO-01-BoyR	S4	T6	0.508049	0.274968	64.8835	35.1165
#8-John	SO-15-BoyL	S4	T7	3.35223	0	100	0
#8-John	SO-17-GirlR	S4	T8	0.00831	2.46276	0.336292	99.6637
#8-John	SO-17-GirlR	S5	T1	1.4413	0.016688	98.8554	1.14459
#8-John	SO-09-BoyL	S5	T2	2.47479	1.2498	66.4447	33.5553
#8-John	SO-13-GirlR	S5	T3	3.61849	0.349956	91.1815	8.81847
#8-John	SO-19-BoyL	S5	T4	2.69151	1.76652	60.3743	39.6257
#8-John	SO-03-GirlL	S5	T5	2.02485	2.81635	41.8253	58.1747
#8-John	SO-07-GirlR	S5	T6	3.2249	0.225025	93.4774	6.5226
#8-John	SO-01-BoyR	S5	T7	3.45885	0.108262	96.965	3.03501
#8-John	SO-15-BoyL	S5	T8	2.9247	1.17489	71.3412	28.6588
#9-Tim	SO-01-BoyR	S1	T1	0.771308	4.60379	14.3497	85.6503
#9-Tim	SO-17-GirlR	S1	T2	2.54625	1.49987	62.9307	37.0693
#9-Tim	SO-13-GirlR	S1	T3	2.51625	0.308279	89.0856	10.9144
#9-Tim	SO-09-BoyL	S1	T4	0.708187	2.2746	23.7424	76.2576
#9-Tim	SO-07-GirlR	S1	T5	2.19393	0.541598	80.2013	19.7987
#9-Tim	SO-15-BoyL	S1	T6	0.31633	2.14193	12.868	87.132
#9-Tim	SO-03-GirlL	S1	T7	0.008333	4.20958	0.197562	99.8024
#9-Tim	SO-19-BoyL	S1	T8	1.01351	4.70778	17.7147	82.2853
#9-Tim	SO-03-GirlL	S2	T1	0	0.74082	0	100
#9-Tim	SO-09-BoyL	S2	T2	2.79406	0	100	0
#9-Tim	SO-15-BoyL	S2	T3	3.78336	0.165936	95.7983	4.20166
#9-Tim	SO-07-GirlR	S2	T4	0	3.88153	0	100
#9-Tim	SO-17-GirlR	S2	T5	0.982436	0	100	0
#9-Tim	SO-13-GirlR	S2	T6
#9-Tim	SO-19-BoyL	S2	T7	1.36651	0.957615	58.7968	41.2032
#9-Tim	SO-01-BoyR	S2	T8	3.36994	0.383252	89.7887	10.2113
#9-Tim	SO-09-BoyL	S3	T1	0	0
#9-Tim	SO-13-GirlR	S3	T2	3.36409	1.97141	63.051	36.949
#9-Tim	SO-07-GirlR	S3	T3	0	3.20807	0	100
#9-Tim	SO-03-GirlL	S3	T4	0.38004	2.00611	15.9269	84.0731
#9-Tim	SO-19-BoyL	S3	T5	0.841571	2.69902	23.7692	76.2308
#9-Tim	SO-15-BoyL	S3	T6	4.08219	0.199981	95.3299	4.67008
#9-Tim	SO-17-GirlR	S3	T7	1.99149	1.08753	64.6793	35.3207
#9-Tim	SO-01-BoyR	S3	T8	1.28333	0.378968	77.2021	22.7979
#9-Tim	SO-07-GirlR	S4	T1	0.441217	0.24153	64.6238	35.3762
#9-Tim	SO-01-BoyR	S4	T2	0	0
#9-Tim	SO-17-GirlR	S4	T3	1.64076	2.50106	39.6145	60.3855
#9-Tim	SO-19-BoyL	S4	T4	0.058271	0.308154	15.9026	84.0974
#9-Tim	SO-03-GirlL	S4	T5	0.441608	0.066568	86.9006	13.0994
#9-Tim	SO-15-BoyL	S4	T6	0.08336	1.86334	4.28211	95.7179
#9-Tim	SO-13-GirlR	S4	T7	4.51973	0.483325	90.3394	9.6606
#9-Tim	SO-09-BoyL	S4	T8
#9-Tim	SO-09-BoyL	S5	T1	0.258259	4.26049	5.71528	94.2847
#9-Tim	SO-17-GirlR	S5	T2	2.1911	1.68192	56.5734	43.4266
#9-Tim	SO-03-GirlL	S5	T3	0.00832	5.11081	0.162528	99.8375
#9-Tim	SO-01-BoyR	S5	T4	4.17272	0	100	0
#9-Tim	SO-15-BoyL	S5	T5	0.191627	4.95414	3.72398	96.276
#9-Tim	SO-07-GirlR	S5	T6	3.98799	1.55961	71.8868	28.1132
#9-Tim	SO-19-BoyL	S5	T7
#9-Tim	SO-13-GirlR	S5	T8	0.341617	0.549828	38.3217	61.6783

## Sheet: Faces
Participant	Stimulus	Session	Trial	LT on Screen	ANGRYface-seconds	HAPPYface-seconds	AngryEyes-seconds	HappyEyes-seconds	AngryMouth-seconds	HappyMouth-seconds	ANGRYface-percent	HAPPYface-percent	AngryEyes-percent	HappyEyes-percent	AngryMouth-percent	HappyMouth-percent	LT on EYES	LT on MOUTH	LT on 3AOIs	EYES % (vs mouth)	MOUTH % (vs eyes)	LT on both faces
#1-Zoe	M17	S1	T1	8.41831	2.61038	3.34676	0.266632	0.988565	0.821721	0.033286	43.8193	56.1807	21.2422	78.7578	96.1069	3.89307	1.2552	0.855007	2.1102	59.4823	40.5177	5.95714
#1-Zoe	F25	S1	T1	11.7127	1.14633	8.96453	0.166612	1.64145	0.058323	3.53183	11.3376	88.6624	9.21495	90.785	1.62453	98.3755	1.80806	3.59015	5.39821	33.4937	66.5063	10.1109
#1-Zoe	M17	S1	T2	9.4436	3.26393	3.00416	0.066725	1.29697	2.74733	0.64939	52.0721	47.9279	4.89296	95.107	80.8818	19.1182	1.36369	3.39672	4.76041	28.6465	71.3535	6.2681
#1-Zoe	F25	S1	T2	12.4732	5.73095	3.23816	0.666622	1.19152	1.34983	1.07176	63.8965	36.1035	35.8758	64.1242	55.7416	44.2584	1.85814	2.42159	4.27973	43.4172	56.5828	8.96912
#1-Zoe	F25	S2	T1	8.86002	1.44976	1.00514	0.375039	0.141692	0.025015	0.033377	59.0556	40.9444	72.5792	27.4208	42.8398	57.1602	0.516731	0.058392	0.575123	89.847	10.153	2.45491
#1-Zoe	M17	S2	T1	12.7146	5.17965	1.67072	0.365959	0.058261	1.2413	0.083334	75.6112	24.3888	86.2663	13.7337	93.7089	6.29109	0.42422	1.32464	1.74886	24.257	75.743	6.85037
#1-Zoe	M17	S2	T2	6.12729	1.67327	1.68211	0.450008	0.208369	0.040902	0.083295	49.8682	50.1318	68.3511	31.6489	32.9332	67.0668	0.658377	0.124197	0.782574	84.1297	15.8703	3.35538
#1-Zoe	F25	S2	T2	12.4769	3.26433	4.06793	0.199975	0.508217	0.108382	0.450094	44.5201	55.4799	28.2374	71.7626	19.4067	80.5933	0.708192	0.558476	1.26667	55.9098	44.0902	7.33225
#1-Zoe	F25	S3	T1	6.12607	1.63327	0.388142	0.250002	0.024995	0	0	80.7985	19.2015	90.9108	9.08919			0.274997	0	0.274997	100	0	2.02141
#1-Zoe	M17	S3	T1	12.1684	5.16682	1.44836	0.233292	0.065927	0.50827	0.066734	78.1054	21.8946	77.967	22.033	88.3942	11.6058	0.299219	0.575004	0.874223	34.2269	65.7731	6.61519
#1-Zoe	F25	S3	T2	11.057	0.851094	0.491741	0	0	0	0	63.3804	36.6196					0	0	0			1.34284
#1-Zoe	M17	S3	T2	14.4093	0.63967	5.48676	0.058349	1.06672	0	0.200022	10.4412	89.5588	5.18625	94.8137	0	100	1.12507	0.200022	1.32509	84.9051	15.0949	6.12643
#1-Zoe	M17	S4	T1	9.35339	4.90752	0.766809	0.983177	0.108241	0.508178	0	86.4864	13.5136	90.0825	9.91747	100	0	1.09142	0.508178	1.5996	68.2309	31.7691	5.67433
#1-Zoe	F25	S4	T1	13.4948	0.932513	8.19467	0.307558	0.790891	0.016712	1.60741	10.2169	89.7831	27.9993	72.0007	1.02899	98.971	1.09845	1.62412	2.72257	40.346	59.654	9.12719
#1-Zoe	F25	S4	T2	5.98043	1.56627	1.07996	0.108354	0.158339	0.05012	0.013527	59.1887	40.8113	40.6287	59.3713	78.7468	21.2532	0.266693	0.063647	0.33034	80.7329	19.2671	2.64623
#1-Zoe	M17	S4	T2	13.2452	3.35142	5.04784	0.7712	0.474245	0.008303	0.665797	39.9014	60.0986	61.9216	38.0784	1.23172	98.7683	1.24545	0.6741	1.91955	64.8823	35.1177	8.39927
#1-Zoe	M17	S5	T1	15.7755	5.07298	0.466636	0.066103	0	0.423974	0	91.5764	8.42361	100	0	100	0	0.066103	0.423974	0.490077	13.4883	86.5117	5.53962
#1-Zoe	F25	S5	T1	12.0919	5.05536	2.44675	0.366523	0.016688	0	0.033283	67.3858	32.6142	95.6452	4.35478	0	100	0.383211	0.033283	0.416494	92.0088	7.99123	7.50212
#1-Zoe	F25	S5	T2	8.9141	1.3751	3.45485	0.275005	0.508335	0.141622	0.174996	28.4702	71.5298	35.1067	64.8933	44.7296	55.2704	0.78334	0.316618	1.09996	71.2154	28.7846	4.82995
#1-Zoe	M17	S5	T2	15.1421	2.95932	7.942	0.624349	0.486965	0.066671	1.92387	27.1465	72.8535	56.1812	43.8188	3.34939	96.6506	1.11131	1.99054	3.10185	35.8274	64.1726	10.9013
#1-Zoe	F25	S6	T1	8.25587	3.61634	0.874893	1.20824	0.024996	0.608237	0.049986	80.52	19.48	97.9731	2.02686	92.4059	7.59408	1.23324	0.658223	1.89146	65.2003	34.7997	4.49123
#1-Zoe	M17	S6	T1	9.80039	4.783	0.858215	2.78323	0.050027	0.099877	0.06664	84.7867	15.2133	98.2343	1.76571	59.9801	40.0199	2.83325	0.166517	2.99977	94.449	5.55099	5.64121
#1-Zoe	F25	S6	T2	2.06656	0	1.49152	0	0.149964	0	0.108414	0	100	0	100	0	100	0.149964	0.108414	0.258378	58.0405	41.9595	1.49152
#1-Zoe	M17	S6	T2	8.2033	2.26277	2.37539	0.283467	0.049984	0.349869	0.174699	48.786	51.214	85.0101	14.9899	66.6966	33.3034	0.333451	0.524568	0.858019	38.8629	61.1371	4.63816
#1-Zoe	F25	S7	T1	12.8921	1.99812	5.15548	0.383297	0.924698	0	0.041033	27.9317	72.0683	29.3042	70.6958	0	100	1.308	0.041033	1.34903	96.9583	3.04167	7.1536
#1-Zoe	M17	S7	T1	8.63084	5.7194	1.48331	0.08332	0.05834	0.683305	0.208377	79.4062	20.5938	58.8169	41.1831	76.631	23.369	0.14166	0.891682	1.03334	13.7089	86.2911	7.2027
#1-Zoe	F25	S7	T2	7.61533	0.008344	3.59628	0	0.391756	0	0.066691	0.23148	99.7685	0	100	0	100	0.391756	0.066691	0.458447	85.4528	14.5472	3.60463
#1-Zoe	M17	S7	T2	6.45516	4.16737	0.31672	0	0	0.308207	0.166538	92.9368	7.0632			64.9205	35.0795	0	0.474745	0.474745	0	100	4.48409
#1-Zoe	F25	S8	T1	5.68374	0.633299	3.2895	0.041648	0.388542	0.033344	0.174923	16.1441	83.8559	9.6813	90.3187	16.0102	83.9898	0.43019	0.208267	0.638457	67.3796	32.6204	3.9228
#1-Zoe	M17	S8	T1	12.3696	2.28554	4.10595	0.30835	0.483288	0.316566	0.241671	35.7591	64.2409	38.9509	61.0491	56.7082	43.2918	0.791638	0.558237	1.34987	58.6453	41.3547	6.39148
#1-Zoe	F25	S8	T2	9.09853	0.408175	3.86239	0.058302	0.124916	0.033302	0.541628	9.55788	90.4421	31.8211	68.1789	5.79236	94.2076	0.183218	0.57493	0.758148	24.1665	75.8335	4.27056
#1-Zoe	M17	S8	T2	17.3843	4.28016	3.08865	0.341504	0.007796	1.15514	0.799779	58.0848	41.9152	97.7681	2.23189	59.0889	40.9111	0.3493	1.95492	2.30422	15.1591	84.8409	7.3688
#2-Nina	M17	S1	T1	16.3843	7.5046	1.64143	4.30478	0.916512	0.558348	0.100002	82.0531	17.9469	82.4466	17.5534	84.8102	15.1898	5.22129	0.65835	5.87964	88.8029	11.1971	9.14604
#2-Nina	F25	S1	T1	15.2661	8.23291	3.57889	5.19117	1.78317	0.983313	0.116682	69.7007	30.2993	74.4324	25.5676	89.3925	10.6075	6.97434	1.1	8.07434	86.3767	13.6233	11.8118
#2-Nina	F25	S1	T2	15.0008	3.34595	6.57297	0.365969	1.49154	1.20823	0	33.733	66.267	19.7021	80.2979	100	0	1.85751	1.20823	3.06574	60.5894	39.4106	9.91892
#2-Nina	M17	S1	T2	11.044	3.62475	5.39986	0.266641	2.83346	0.358067	0.700129	40.1652	59.8348	8.60104	91.399	33.8375	66.1625	3.1001	1.0582	4.1583	74.5522	25.4478	9.02461
#2-Nina	F25	S2	T1	19.4129	5.42255	6.60472	1.72039	0.723592	0.008338	0.458398	45.0855	54.9145	70.3928	29.6072	1.78645	98.2136	2.44398	0.466736	2.91071	83.9649	16.0351	12.0273
#2-Nina	M17	S2	T1	17.4348	6.22866	5.10237	0.765713	1.96306	3.28765	0.996623	54.9699	45.0301	28.0607	71.9393	76.7376	23.2624	2.72878	4.28427	7.01305	38.91	61.09	11.331
#2-Nina	F25	S2	T2	15.069	5.61642	2.53823	0.632469	1.23821	1.53773	0.175026	68.8739	31.1261	33.8095	66.1905	89.781	10.219	1.87068	1.71276	3.58344	52.2036	47.7964	8.15465
#2-Nina	M17	S2	T2	14.4202	7.97055	2.22912	1.78329	0.174922	1.14596	1.14977	78.1451	21.8549	91.0673	8.93273	49.917	50.083	1.95821	2.29573	4.25394	46.0329	53.9671	10.1997
#2-Nina	M17	S3	T1	17.7202	9.37884	3.00799	0.375038	0.308359	0.308303	0.08334	75.7162	24.2838	54.8785	45.1215	78.7204	21.2796	0.683397	0.391643	1.07504	63.5694	36.4306	12.3868
#2-Nina	F25	S3	T1	15.9905	6.92852	5.12119	0.2417	0.791805	0.124982	0.524819	57.4995	42.5005	23.3864	76.6136	19.2339	80.7661	1.0335	0.649801	1.68331	61.3973	38.6027	12.0497
#2-Nina	M17	S3	T2	14.286	3.25815	4.02492	0.06659	0.283301	0.083282	0.041636	44.736	55.264	19.0316	80.9684	66.6693	33.3307	0.349891	0.124918	0.474809	73.6909	26.3091	7.28307
#2-Nina	F25	S3	T2	19.0468	7.68261	3.39959	0.833065	0.216607	0.808252	0	69.3239	30.6761	79.3643	20.6357	100	0	1.04967	0.808252	1.85792	56.497	43.503	11.0822
#2-Nina	F25	S4	T1	16.1061	4.38055	2.82441	1.62039	0.05003	0.033289	0.08327	60.7991	39.2009	97.005	2.99505	28.5598	71.4402	1.67042	0.116559	1.78698	93.4773	6.52267	7.20496
#2-Nina	M17	S4	T1	18.7541	12.4392	0.083906	2.24964	0	1.1882	0.008333	99.33	0.67001	100	0	99.3036	0.696429	2.24964	1.19653	3.44617	65.2794	34.7206	12.5231
#2-Nina	F25	S4	T2	18.1224	1.74763	6.246	0.524923	0.333375	0.016704	0	21.8628	78.1372	61.1586	38.8414	100	0	0.858298	0.016704	0.875002	98.091	1.90902	7.99364
#2-Nina	M17	S4	T2	17.9806	8.06351	5.75462	0.807467	0.699878	1.59116	0.604825	58.3545	41.6455	53.5688	46.4312	72.4577	27.5423	1.50734	2.19598	3.70333	40.7025	59.2975	13.8181
#2-Nina	F25	S5	T1	12.0443	3.96109	3.47438	0.23236	0.025016	0.391598	0.841443	53.2729	46.7271	90.2804	9.71963	31.7587	68.2413	0.257376	1.23304	1.49042	17.2687	82.7313	7.43548
#2-Nina	M17	S5	T1	17.7017	8.26145	0.008319	0.566417	0	1.6985	0	99.8994	0.100595	100	0	100	0	0.566417	1.6985	2.26492	25.0083	74.9917	8.26976
#2-Nina	M17	S5	T2	15.0248	1.65405	8.93168	0.433262	2.24151	0	0.074926	15.6253	84.3747	16.1981	83.8019	0	100	2.67477	0.074926	2.7497	97.2751	2.72488	10.5857
#2-Nina	F25	S5	T2	18.2722	4.88688	7.37107	0.349787	1.04934	1.71277	1.40495	39.867	60.133	25.0004	74.9996	54.9365	45.0635	1.39912	3.11772	4.51685	30.9757	69.0243	12.2579
#2-Nina	F25	S6	T1	16.2952	6.43294	2.82566	0.5	0.833319	0.008321	0	69.4807	30.5193	37.5004	62.4996	100	0	1.33332	0.008321	1.34164	99.3798	0.620211	9.2586
#2-Nina	M17	S6	T1	17.0536	10.7904	1.20137	1.69123	1.20137	1.78321	0	89.9817	10.0183	58.4675	41.5325	100	0	2.8926	1.78321	4.67581	61.8631	38.1369	11.9918
#2-Nina	M17	S6	T2	7.45503	1.83294	0.85	0.474869	0.066693	0	0	68.3183	31.6817	87.6851	12.3149			0.541562	0	0.541562	100	0	2.68294
#2-Nina	F25	S6	T2	18.5569	2.55632	11.013	0.49174	2.44181	0.941691	0.049972	18.839	81.161	16.7626	83.2374	94.9608	5.03921	2.93355	0.991663	3.92522	74.7361	25.2639	13.5693
#2-Nina	M17	S7	T1	18.9445	7.89286	6.12657	0.508318	1.03234	3.30794	1.89098	56.2994	43.7006	32.9935	67.0065	63.6274	36.3726	1.54066	5.19892	6.73958	22.8599	77.1401	14.0194
#2-Nina	F25	S7	T1	20.0399	17.0152	2.18312	3.19064	0.175039	2.76675	1.16675	88.6286	11.3714	94.7993	5.20071	70.3381	29.6619	3.36568	3.9335	7.29918	46.1103	53.8897	19.1983
#2-Nina	M17	S7	T2	19.4947	11.3015	2.78375	2.59235	0.307431	1.66358	0.374964	80.2365	19.7635	89.3981	10.6019	81.6062	18.3938	2.89978	2.03854	4.93832	58.72	41.28	14.0853
#2-Nina	F25	S7	T2	18.2381	7.81231	8.50277	1.96491	1.18274	0.435965	2.08264	47.884	52.116	62.4247	37.5753	17.3098	82.6902	3.14765	2.51861	5.66625	55.5508	44.4492	16.3151
#2-Nina	M17	S8	T1	7.59432	0.025046	1.13115	0	0.033368	0	0.12505	2.16624	97.8338	0	100	0	100			0.158418			1.1562
#2-Nina	F25	S8	T1	5.71983	0.366657	1.65721	0	0.133381	0	0.11644	18.1166	81.8834	0	100	0	100	0.133381	0.11644	0.249821	53.3906	46.6094	2.02387
#2-Nina	M17	S8	T2	4.62129	1.00003	0.083354	0.016704	0	0.125035	0.008349	92.3061	7.69386	100	0	93.7406	6.25937			0.150088			1.08338
#2-Nina	F25	S8	T2	12.1732	2.25765	3.482	0.774837	0.341246	0.058336	0.066582	39.3343	60.6657	69.4247	30.5753	46.6994	53.3006	1.11608	0.124918	1.241	89.9341	10.0659	5.73965
#3-Suzan	F25	S1	T1	19.9608			0	0.049941	0	0			0	100					0.049941			0.166596
#3-Suzan	M17	S1	T1	18.3496	0	2.9175	0	0.274952	0	0	0	100	0	100			0.274952	0	0.274952	100	0	2.9175
#3-Suzan	M17	S1	T2	17.516			0.016698	0	0	0			100	0					0.016698			0.016698
#3-Suzan	F25	S1	T2	2.92238	0.324716	0	0.308077	0	0	0	100	0	100	0			0.308077	0	0.308077	100	0	0.324716
#3-Suzan	M17	S2	T1	1.57098	0.391638	0.537731	0.099983	0.05002	0.008318	0.008353	42.1402	57.8598	66.654	33.346	49.895	50.105	0.150003	0.016671	0.166674	89.9978	10.0022	0.929369
#3-Suzan	F25	S2	T1	13.1449	2.57096	3.06619	0.033326	0.424942	0.25835	0.016664	45.6074	54.3926	7.27216	92.7278	93.9407	6.05933	0.458268	0.275014	0.733282	62.4955	37.5045	5.63715
#3-Suzan	F25	S2	T2	9.71939	1.54637	3.00263	0.05835	0.133326	0.066131	0.541694	33.9936	66.0064	30.442	69.558	10.8799	89.1201	0.191676	0.607825	0.799501	23.9745	76.0255	4.54899
#3-Suzan	M17	S2	T2	10.8114	1.4751	2.87549	0.24171	0.241641	0.108428	0.649797	33.9058	66.0942	50.0071	49.9929	14.3002	85.6998	0.483351	0.758225	1.24158	38.9304	61.0696	4.3506
#3-Suzan	F25	S3	T1	10.1101	0	5.83315	0	0.091549	0	0	0	100	0	100					0.091549			5.83315
#3-Suzan	M17	S3	T1	19.424	4.1752	0.266613	0.358319	0	0	0	93.9976	6.00235	100	0			0.358319	0	0.358319	100	0	4.44181
#3-Suzan	M17	S3	T2	18.2035	0.375016	4.11471	0	0	0	0	8.35276	91.6472					0	0	0			4.48972
#3-Suzan	F25	S3	T2	7.19133	0.050046	1.53377	0	0.224995	0	0	3.15983	96.8402	0	100			0.224995	0	0.224995	100	0	1.58382
#3-Suzan	M17	S4	T1	3.19941			0.008317	0	0	0			100	0					0.008317			0.258311
#3-Suzan	F25	S4	T1	7.04609	1.36647	0.008332	0.066662	0	0.074868	0.008332	99.3939	0.60605	100	0	89.9856	10.0144	0.066662	0.0832	0.149862	44.4823	55.5177	1.3748
#3-Suzan	M17	S4	T2	5.35972	0	0	0	0	0	0							0	0	0			0
#3-Suzan	F25	S4	T2	5.60396			0	0.008333	0	0			0	100					0.008333			0.275008
#3-Suzan	F25	S5	T1	5.39859	0.041598	1.52118	0	0	0	0.06662	2.66179	97.3382			0	100			0.06662			1.56278
#3-Suzan	M17	S5	T1	9.71257	2.59296	2.34535	1.18312	0.01674	0.387806	0.349302	52.5071	47.4929	98.6048	1.39516	52.6118	47.3882	1.19986	0.737108	1.93697	61.9453	38.0547	4.93831
#3-Suzan	M17	S5	T2	4.39754	1.91253	0.008325	0.016731	0	0.874772	0	99.5666	0.433401	100	0	100	0	0.016731	0.874772	0.891503	1.87672	98.1233	1.92085
#3-Suzan	F25	S5	T2	11.675	2.62868	5.44422	0.549937	1.0714	0.20832	0.208268	32.5618	67.4382	33.9186	66.0814	50.0062	49.9938	1.62134	0.416588	2.03793	79.5583	20.4417	8.0729
#4-Jane	F25	S1	T1	4.80463	0.588371	0.821682	0.024939	0.258335	0.166666	0.216647	41.7269	58.2731	8.80384	91.1962	43.4804	56.5196	0.283274	0.383313	0.666587	42.4962	57.5038	1.41005
#4-Jane	M17	S1	T1	15.1745	4.21528	0.599975	0.574803	0.016699	0	0	87.5401	12.4599	97.1768	2.82315			0.591502	0	0.591502	100	0	4.81526
#4-Jane	F25	S1	T2	0	0	0	0	0	0	0							0	0	0			0
#4-Jane	M17	S1	T2	13.4112	0.757907	2.91759	0.00833	0.574981	0	0	20.6205	79.3795	1.42805	98.5719			0.583311	0	0.583311	100	0	3.6755
#4-Jane	F25	S2	T1	13.5341	0.57204	3.39136	0.0167	1.99175	0.255571	0	14.4331	85.5669	0.831489	99.1685	100	0	2.00845	0.255571	2.26402	88.7116	11.2884	3.9634
#4-Jane	M17	S2	T1	19.1542	2.19868	7.04518	0.291742	3.99542	0.291673	0.525052	23.7853	76.2147	6.80502	93.195	35.7125	64.2875	4.28716	0.816725	5.10389	83.998	16.002	9.24386
#4-Jane	M17	S2	T2	16.8796	3.6163	4.75938	1.88302	0.625031	0.323816	1.54151	43.1762	56.8238	75.079	24.921	17.3598	82.6402	2.50805	1.86532	4.37337	57.3481	42.6519	8.37568
#4-Jane	F25	S2	T2	18.9782	5.6711	5.64754	4.49105	0.049428	0.033136	3.82433	50.1041	49.8959	98.9114	1.08861	0.859009	99.141	4.54048	3.85747	8.39794	54.0665	45.9335	11.3186
#4-Jane	M17	S3	T1	13.0128	0.008011	2.81495	0	0.033332	0	0.666752	0.28378	99.7162	0	100	0	100	0.033332	0.666752	0.700084	4.76114	95.2389	2.82297
#4-Jane	F25	S3	T1	11.578	0.04165	5.07364	0.00833	0	0	1.76652	0.814226	99.1858	100	0	0	100	0.00833	1.76652	1.77485	0.469336	99.5307	5.11529
#4-Jane	F25	S3	T2	10.1509	4.21816	0	0.283143	0	0.166703	0	100	0	100	0	100	0	0.283143	0.166703	0.449846	62.9422	37.0578	4.21816
#4-Jane	M17	S3	T2	15.6351	5.35744	0.008731	0.075038	0	1.34156	0	99.8373	0.162704	100	0	100	0	0.075038	1.34156	1.4166	5.29705	94.7029	5.36617
#4-Jane	F25	S4	T1	0.658294			0.008317	0	0.008363	0			100	0	100	0			0.01668			0.274885
#4-Jane	M17	S4	T1	14.3909	6.89653	5.90242	1.16667	0.24154	0.61671	0.24162	53.8836	46.1164	82.8477	17.1523	71.85	28.15	1.40821	0.85833	2.26654	62.1303	37.8697	12.7989
#4-Jane	F25	S4	T2	7.22499	2.52156	3.04841	0.108309	0.199961	0.31667	0.11664	45.2706	54.7294	35.1345	64.8655	73.0816	26.9184	0.30827	0.43331	0.74158	41.5694	58.4306	5.56997
#4-Jane	M17	S4	T2	15.73	6.47576	1.66359	0.683268	0.091546	0.383123	0.008332	79.5612	20.4388	88.1848	11.8152	97.8715	2.12847	0.774814	0.391455	1.16627	66.4353	33.5647	8.13935
#4-Jane	M17	S5	T1	1.61333	0.333248	0.63249	0.008322	0.133281	0.091662	0	34.5071	65.4929	5.87699	94.123	100	0	0.141603	0.091662	0.233265	60.7048	39.2952	0.965738
#4-Jane	F25	S5	T1	4.91495	0.225155	2.52668	0.016665	0.449566	0.00837	0.008331	8.182	91.818	3.57441	96.4256	50.1168	49.8832	0.466231	0.016701	0.482932	96.5417	3.45825	2.75183
#4-Jane	M17	S5	T2	0.149985			0	0	0.058358	0					100	0			0.058358			0.058358
#4-Jane	F25	S5	T2	6.29583	2.28226	0.198957	0.507451	0.008338	0.033306	0	91.9815	8.01854	98.3834	1.61655	100	0	0.515789	0.033306	0.549095	93.9344	6.06562	2.48121
#5-Betty	F25	S1	T1	9.95666	0.008192	0.491545	0	0.049996	0	0.066595	1.63926	98.3607	0	100	0	100	0.049996	0.066595	0.116591	42.8815	57.1185	0.499737
#5-Betty	M17	S1	T1	14.7126	0.69165	2.11668	0.324967	1.04165	0.050018	0	24.6285	75.3715	23.779	76.221	100	0	1.36662	0.050018	1.41663	96.4692	3.53076	2.80833
#5-Betty	F25	S1	T2	0.124247			0	0	0	0							0	0	0			0.033291
#5-Betty	M17	S1	T2	7.93943	3.62086	0.466536	1.57501	0	0.008326	0.075005	88.586	11.414	100	0	9.99148	90.0085	1.57501	0.083331	1.65834	94.975	5.02497	4.0874
#5-Betty	M17	S2	T1	1.02265	0.341697	0.149937	0	0	0.083378	0	69.5023	30.4977			100	0			0.083378			0.491634
#5-Betty	F25	S2	T1	14.0834	4.98014	0.216695	1.46345	0.041703	0.284362	0	95.8303	4.16975	97.2293	2.77067	100	0	1.50516	0.284362	1.78952	84.1096	15.8904	5.19684
#5-Betty	F25	S2	T2	12.2292	0.408225	1.42157	0.024943	0.363248	0	0.333301	22.3099	77.6901	6.42545	93.5746	0	100	0.388191	0.333301	0.721492	53.8039	46.1961	1.82979
#5-Betty	M17	S2	T2	13.1223	1.82967	1.6416	0.433129	0.608174	0	0	52.709	47.291	41.5949	58.4051			1.0413	0	1.0413	100	0	3.47126
#5-Betty	M17	S3	T1	0.050017	0	0	0	0	0	0							0	0	0			0
#5-Betty	F25	S3	T1	6.87477	0	5.36284	0	2.00799	0	0.666557	0	100	0	100	0	100	2.00799	0.666557	2.67455	75.0777	24.9223	5.36284
#5-Betty	M17	S3	T2	5.07712	0	1.7131	0	0.166647	0	0.149688	0	100	0	100	0	100	0.166647	0.149688	0.316335	52.6805	47.3195	1.7131
#5-Betty	F25	S3	T2	13.698	2.71467	0.533216	0.43329	0.233243	0.166591	0	83.5827	16.4173	65.0065	34.9935	100	0	0.666533	0.166591	0.833124	80.0041	19.9959	3.24789
#5-Betty	F25	S4	T1	2.32915	0.35752	0.00833	0	0	0.008332	0	97.7231	2.27689			100	0			0.008332			0.36585
#5-Betty	M17	S4	T1	8.97344	0	1.44934	0	0.074952	0	0.033114	0	100	0	100	0	100	0.074952	0.033114	0.108066	69.3576	30.6424	1.44934
#5-Betty	F25	S4	T2	0.966609			0	0.033342	0	0.041591			0	100	0	100	0.033342	0.041591	0.074933	44.4957	55.5043	0.19164
#5-Betty	M17	S4	T2	3.55439	2.82426	0	0.366679	0	0	0	100	0	100	0			0.366679	0	0.366679	100	0	2.82426
#5-Betty	F25	S5	T1	0.091681			0	0	0	0									0			0.008366
#5-Betty	M17	S5	T1	7.24385	6.06964	0.632317	3.77819	0.074965	0.016601	0	90.5652	9.43481	98.0544	1.94555	100	0	3.85315	0.016601	3.86975	99.571	0.428994	6.70196
#5-Betty	F25	S5	T2	2.55656	0.771784	0.008316	0.355197	0	0	0	98.934	1.06602	100	0			0.355197	0	0.355197	100	0	0.7801
#5-Betty	M17	S5	T2	18.614	1.62489	14.6144	0.60824	4.47411	0	1.66653	10.0059	89.9941	11.9677	88.0323	0	100	5.08235	1.66653	6.74888	75.3066	24.6934	16.2393
#6-Elise	M17	S1	T1	0.758282			0	0	0	0							0	0	0			0.1749
#6-Elise	F25	S1	T1	1.19999	0.041638	0.399949	0.008339	0.024979	0	0.050031	9.42917	90.5708	25.0285	74.9715	0	100	0.033318	0.050031	0.083349	39.9741	60.0259	0.441587
#6-Elise	F25	S1	T2	2.43316	1.31656	0.008337	0.14158	0	0.008339	0	99.3707	0.629258	100	0	100	0	0.14158	0.008339	0.149919	94.4377	5.56234	1.32489
#6-Elise	M17	S1	T2	5.08906	2.12487	0.200115	0.266803	0.025006	0.51647	0.025047	91.3928	8.60717	91.4307	8.5693	95.3747	4.62534	0.291809	0.541517	0.833326	35.0174	64.9826	2.32498
#6-Elise	F25	S2	T1	0.766798	0.216573	0.091815	0.03323	0.008348	0	0.016761	70.2274	29.7726	79.9221	20.0779	0	100	0.041578	0.016761	0.058339	71.2696	28.7304	0.308388
#6-Elise	M17	S2	T1	2.77464	0.633	0.391719	0.074954	0.108256	0.016691	0	61.773	38.227	40.9115	59.0885	100	0	0.18321	0.016691	0.199901	91.6504	8.34963	1.02472
#6-Elise	F25	S2	T2	6.19079	1.61643	1.97475	0.150041	0.158427	0.341653	0.166581	45.0111	54.9889	48.6407	51.3593	67.2236	32.7764	0.308468	0.508234	0.816702	37.77	62.23	3.59118
#6-Elise	M17	S2	T2	10.4674	1.84914	3.14113	0.299876	0.516486	0.008352	0.366678	37.055	62.945	36.7332	63.2668	2.22702	97.773	0.816362	0.37503	1.19139	68.5217	31.4783	4.99027
#6-Elise	M17	S3	T1	2.47591	0.13319	0.866461	0	0	0	0.008321	13.3236	86.6764			0	100			0.008321			0.999651
#6-Elise	F25	S3	T1	5.18257	0	4.18663	0	0.690682	0	0.420096	0	100	0	100	0	100	0.690682	0.420096	1.11078	62.18	37.82	4.18663
#6-Elise	M17	S3	T2	3.58767	1.42759	0.024989	0.22424	0	0.016105	0	98.2797	1.72032	100	0	100	0	0.22424	0.016105	0.240345	93.2992	6.70078	1.45258
#6-Elise	F25	S3	T2	8.3059	3.86435	1.31655	0.050009	0.091677	0.191743	0.083304	74.5883	25.4117	35.2957	64.7043	69.7128	30.2872	0.141686	0.275047	0.416733	33.9992	66.0008	5.1809
#6-Elise	M17	S4	T1	0.724808			0	0	0	0							0	0	0			0.016709
#6-Elise	F25	S4	T1	5.3271	1.73451	0.350034	0.541499	0.049949	0	0	83.2081	16.7919	91.5548	8.44521			0.591448	0	0.591448	100	0	2.08454
#6-Elise	M17	S4	T2	0	0	0	0	0	0	0							0	0	0			0
#6-Elise	F25	S4	T2	5.42954	0.224985	1.99168	0	0.14985	0.01665	0	10.1497	89.8503	0	100	100	0	0.14985	0.01665	0.1665	90	10	2.21666
#6-Elise	F25	S5	T1	4.78531	0	0.924702	0	0.116623	0	0.041613	0	100	0	100	0	100	0.116623	0.041613	0.158236	73.7019	26.2981	0.924702
#6-Elise	M17	S5	T1	11.0169	0.025022	5.29838	0	0.202369	0	0.566488	0.470037	99.53	0	100	0	100	0.202369	0.566488	0.768857	26.3208	73.6792	5.32341
#6-Elise	M17	S5	T2	3.82588	0.963061	0	0.04172	0	0	0	100	0	100	0			0.04172	0	0.04172	100	0	0.963061
#6-Elise	F25	S5	T2	2.82388	0.957483	0	0.025	0	0.133189	0	100	0	100	0	100	0	0.025	0.133189	0.158189	15.8039	84.1961	0.957483
#7-Mike	F25	S1	T1	17.3379	4.79972	10.9726	1.95821	3.39792	0.791609	3.72472	30.4312	69.5688	36.5601	63.4399	17.5277	82.4723	5.35612	4.51632	9.87245	54.2533	45.7467	15.7723
#7-Mike	M17	S1	T1	20.0509	10.92	7.60405	3.87428	3.39966	2.39168	2.24972	58.9503	41.0497	53.2625	46.7375	51.5293	48.4707	7.27394	4.6414	11.9153	61.0468	38.9532	18.524
#7-Mike	F25	S1	T2	12.6416	1.15818	6.56611	0.249982	2.12479	0.349936	1.79977	14.994	85.006	10.5266	89.4734	16.2783	83.7217	2.37477	2.1497	4.52447	52.4872	47.5128	7.72429
#7-Mike	M17	S1	T2	16.8962	6.14958	8.53506	1.67507	3.37473	1.21585	1.72248	41.8776	58.1224	33.171	66.829	41.379	58.621	5.0498	2.93833	7.98813	63.2163	36.7837	14.6846
#7-Mike	F25	S2	T1	4.39128	1.34976	0.941704	0.066711	0.341662	0.04997	0.058301	58.9039	41.0961	16.3358	83.6642	46.1527	53.8473	0.408373	0.108271	0.516644	79.0434	20.9566	2.29147
#7-Mike	M17	S2	T1	5.4901	1.74653	1.00821	0.505167	0.583353	0.024971	0.03333	63.401	36.599	46.4086	53.5914	42.8312	57.1688	1.08852	0.058301	1.14682	94.9163	5.08371	2.75474
#7-Mike	F25	S2	T2	3.54577	0.58316	0.755368	0.22478	0.141688	0.058397	0	43.5673	56.4327	61.3369	38.6631	100	0	0.366468	0.058397	0.424865	86.2552	13.7448	1.33853
#7-Mike	M17	S2	T2	7.38556	1.86318	4.48977	0.300035	0.32506	0.666639	2.6515	29.3278	70.6722	47.9983	52.0017	20.0907	79.9093	0.625095	3.31814	3.94324	15.8523	84.1477	6.35295
#7-Mike	F25	S3	T1	20.1368	6.3289	9.1507	2.69588	1.82167	0	0.533407	40.8854	59.1146	59.6757	40.3243	0	100	4.51754	0.533407	5.05095	89.4395	10.5605	15.4796
#7-Mike	M17	S3	T1	20.1159	13.0212	4.39129	2.47355	0.700021	0.499774	0.733188	74.7807	25.2193	77.9422	22.0578	40.5344	59.4656	3.17358	1.23296	4.40654	72.0197	27.9803	17.4124
#7-Mike	M17	S3	T2	19.5884	3.2539	9.95734	0.924178	2.48774	0.133375	0.233162	24.6298	75.3702	27.0868	72.9132	36.3879	63.6121	3.41192	0.366537	3.77845	90.2993	9.70072	13.2112
#7-Mike	F25	S3	T2	20.0957	3.60813	11.0209	0.20021	2.69112	0.508409	0.813384	24.6642	75.3358	6.9245	93.0755	38.4636	61.5364	2.89133	1.32179	4.21312	68.6268	31.3732	14.629
#7-Mike	F25	S4	T1	14.3709	5.54122	6.47995	1.25806	1.21701	1.55834	1.52465	46.0955	53.9045	50.8292	49.1708	50.5464	49.4536	2.47507	3.08298	5.55805	44.5312	55.4688	12.0212
#7-Mike	M17	S4	T1	16.9985	9.564	4.87465	1.94139	0.574935	0.649993	1.51647	66.2389	33.7611	77.1518	22.8482	30.0025	69.9975	2.51633	2.16646	4.68279	53.7356	46.2644	14.4387
#7-Mike	M17	S4	T2	13.5516	2.28473	3.65123	0.733235	0.533499	0.021935	0.866109	38.4897	61.5103	57.8839	42.1161	2.47004	97.53	1.26673	0.888044	2.15478	58.7872	41.2128	5.93596
#7-Mike	F25	S4	T2	18.0821	5.33304	10.0473	1.32508	1.74953	0.758216	1.40834	34.6743	65.3257	43.0974	56.9026	34.9963	65.0037	3.07461	2.16656	5.24117	58.6626	41.3374	15.3804
#7-Mike	F25	S5	T1	11.7895	0.091702	4.19746	0.008329	0.319304	0	0.788097	2.13799	97.862	2.54217	97.4578	0	100	0.327633	0.788097	1.11573	29.3649	70.6351	4.28916
#7-Mike	M17	S5	T1	13.0028	5.19446	1.92508	0.883162	0.099962	1.3665	0.124947	72.9606	27.0394	89.8322	10.1678	91.6224	8.37759	0.983124	1.49144	2.47457	39.7291	60.2709	7.11954
#7-Mike	M17	S5	T2	2.24359	1.21649	0.25835	0.033316	0	0.508277	0.025017	82.4828	17.5172	100	0	95.309	4.69103	0.033316	0.533294	0.56661	5.87988	94.1201	1.47484
#7-Mike	F25	S5	T2	10.0392	0.826896	2.56218	0.080935	0	0.041654	0.008358	24.3989	75.6011	100	0	83.288	16.712	0.080935	0.050012	0.130947	61.8074	38.1926	3.38908
#7-Mike	F25	S6	T1	7.47419	1.57156	3.32245	0.2082	0.174805	0.008333	1.23318	32.1119	67.8881	54.3596	45.6404	0.671196	99.3288	0.383005	1.24152	1.62452	23.5765	76.4235	4.89401
#7-Mike	M17	S6	T1	15.6426	7.21858	6.91905	1.19157	1.13323	0.975013	2.72466	51.0594	48.9406	51.2547	48.7453	26.354	73.646	2.3248	3.69967	6.02447	38.5893	61.4107	14.1376
#7-Mike	M17	S6	T2	8.0398	3.9961	1.41964	1.3882	0.578099	0.574921	0.033417	73.7868	26.2132	70.5996	29.4004	94.5068	5.49316	1.9663	0.608338	2.57463	76.3719	23.6281	5.41573
#7-Mike	F25	S6	T2	13.3867	5.88443	3.30818	0.723972	1.45832	1.51582	0.933241	64.0126	35.9874	33.1748	66.8252	61.894	38.106	2.18229	2.44907	4.63136	47.12	52.88	9.19261
#7-Mike	M17	S7	T1	16.0478	4.69274	2.40285	0.291764	0.491633	0.149918	0.055701	66.136	33.864	37.2434	62.7566	72.9106	27.0894	0.783397	0.205619	0.989016	79.2097	20.7903	7.09559
#7-Mike	F25	S7	T1	17.3489	1.78311	6.45443	0.166644	0.671655	0.016648	0.424881	21.6461	78.3539	19.8788	80.1212	3.77053	96.2295	0.838299	0.441529	1.27983	65.5009	34.4991	8.23753
#7-Mike	F25	S7	T2	15.6813	0.541451	7.08023	0.033256	0.741574	0.066504	0.041649	7.10409	92.8959	4.29204	95.708	61.4907	38.5093	0.77483	0.108153	0.882983	87.7514	12.2486	7.62168
#7-Mike	M17	S7	T2	15.5773	4.94962	5.44129	0.124353	0.871238	0.074983	0.016113	47.6341	52.3659	12.4904	87.5096	82.3121	17.6879	0.995591	0.091096	1.08669	91.6171	8.38291	10.3909
#7-Mike	F25	S8	T1	18.7695	4.64984	4.3332	0.541685	0.333282	0.374851	0.35807	51.7624	48.2376	61.9092	38.0908	51.1448	48.8552	0.874967	0.732921	1.60789	54.4172	45.5828	8.98304
#7-Mike	M17	S8	T1	19.2706	8.14551	4.66124	1.53362	0.558394	0.100004	0.31671	63.6033	36.3967	73.3083	26.6917	23.9982	76.0018	2.09201	0.416714	2.50873	83.3894	16.6106	12.8067
#7-Mike	M17	S8	T2	18.5592	2.59149	7.29471	0.22505	0.858325	0.050056	0.366671	26.2132	73.7868	20.773	79.227	12.0117	87.9883	1.08337	0.416727	1.5001	72.2201	27.7799	9.88621
#7-Mike	F25	S8	T2	17.6848	2.08301	11.0564	0.07518	2.34036	0.216594	1.15814	15.8531	84.1469	3.11234	96.8877	15.7553	84.2447	2.41554	1.37474	3.79028	63.7299	36.2701	13.1394
#8-John	F25	S1	T1	2.8463	0.808301	0.963335	0.016699	0.032816	0.116645	0	45.6246	54.3754	33.7251	66.2749	100	0	0.049515	0.116645	0.16616	29.7996	70.2004	1.77164
#8-John	M17	S1	T1	13.1941	4.65519	2.51588	0.807763	0.241672	0.300002	1.09981	64.9163	35.0837	76.9712	23.0288	21.4316	78.5684	1.04943	1.39981	2.44925	42.8473	57.1527	7.17107
#8-John	M17	S1	T2	10.2978	0.058223	2.04967	0.01667	0.07495	0	0.058362	2.76214	97.2379	18.1947	81.8053	0	100	0.09162	0.058362	0.149982	61.0873	38.9127	2.10789
#8-John	F25	S1	T2	7.37106	0.19939	2.67646	0	0.630057	0	0.075001	6.93324	93.0668	0	100	0	100	0.630057	0.075001	0.705058	89.3624	10.6376	2.87585
#8-John	M17	S2	T1	0.84667			0	0	0	0							0	0	0			0.099248
#8-John	F25	S2	T1	1.70349	0.519098	0.241507	0	0.033274	0.07497	0	68.248	31.752	0	100	100	0	0.033274	0.07497	0.108244	30.7398	69.2602	0.760605
#8-John	F25	S2	T2	9.61502	1.46328	0.53254	0.166637	0.016664	0.150016	0.166009	73.3172	26.6828	90.9089	9.09106	47.4697	52.5303	0.183301	0.316025	0.499326	36.7097	63.2903	1.99582
#8-John	M17	S2	T2	5.1635	2.1412	0	0.524788	0	0.00836	0	100	0	100	0	100	0	0.524788	0.00836	0.533148	98.432	1.56804	2.1412
#8-John	M17	S3	T1	9.70208	0.790857	7.9588	0.541634	0.933317	0	0.016632	9.03872	90.9613	36.7222	63.2778	0	100	1.47495	0.016632	1.49158	98.8849	1.11506	8.74966
#8-John	F25	S3	T1	18.4567	0.288395	11.9732	0	2.16587	0	0.258333	2.35202	97.648	0	100	0	100	2.16587	0.258333	2.4242	89.3436	10.6564	12.2616
#8-John	F25	S3	T2	13.5518	9.37154	0.141423	0.449747	0.058337	0	0	98.5134	1.48664	88.5182	11.4818			0.508084	0	0.508084	100	0	9.51296
#8-John	M17	S3	T2	11.1325	7.03597	0.008301	1.96782	0	0	0	99.8822	0.11784	100	0			1.96782	0	1.96782	100	0	7.04427
#8-John	F25	S4	T1	1.65726	0.98257	0.008334	0.033397	0	0	0	99.1589	0.84105	100	0					0.033397			0.990904
#8-John	M17	S4	T1	1.31584	0.008308	0.358319	0	0	0	0.066701	2.26606	97.7339			0	100			0.066701			0.366627
#8-John	M17	S4	T2	0.888301			0	0	0	0							0	0	0			0.049973
#8-John	F25	S4	T2	10.9153			0	0	0	0							0	0	0			0.08257
#8-John	M17	S5	T1	13.1183	0.675951	5.86322	0.008333	0.339245	0.058295	0.749385	10.337	89.663	2.39745	97.6026	7.21759	92.7824	0.347578	0.80768	1.15526	30.0866	69.9134	6.53917
#8-John	F25	S5	T1	10.5178	0.963878	4.77888	0	0.208193	0.083332	1.04169	16.7842	83.2158	0	100	7.40715	92.5928	0.208193	1.12502	1.33321	15.6159	84.3841	5.74276
#8-John	F25	S5	T2	13.8561	7.19922	0.71646	0.308143	0	1.53316	0.050001	90.9489	9.05115	100	0	96.8417	3.1583	0.308143	1.58316	1.89131	16.2926	83.7074	7.91568
#8-John	M17	S5	T2	10.2418	5.92084	0.108396	0.166598	0	1.86644	0.008338	98.2022	1.79784	100	0	99.5553	0.444747	0.166598	1.87477	2.04137	8.16108	91.8389	6.02923
#9-Tim	F25	S1	T1	20.2151			0	0	0	0							0	0	0			0.125047
#9-Tim	M17	S1	T1	20.2537			0.008345	0	0	0			100	0					0.008345			0.199899
#9-Tim	F25	S1	T2	19.1759			0	0	0	0							0	0	0			0.008362
#9-Tim	M17	S1	T2	20.22			0	0	0	0							0	0	0			0.283261
#9-Tim	F25	S2	T1	6.03236	4.22782	0.008289	1.14614	0.357587	0	0	99.8043	0.195675	76.22	23.78			1.50373	0	1.50373	100	0	4.23611
#9-Tim	M17	S2	T1	9.18193	6.98336	0.899734	0.783371	0.041625	0.897001	0.05834	88.5865	11.4135	94.9545	5.04548	93.8933	6.10672	0.824996	0.955341	1.78034	46.3393	53.6607	7.8831
#9-Tim	M17	S2	T2	1.57178	0	1.13022	0	0.283222	0	0.00833	0	100	0	100	0	100	0.283222	0.00833	0.291552	97.1429	2.85712	1.13022
#9-Tim	F25	S2	T2	9.09859	1.24079	3.29097	0.357587	0.53004	0.008318	0.283282	27.3798	72.6202	40.2857	59.7143	2.85254	97.1475	0.887627	0.2916	1.17923	75.2719	24.7281	4.53176
#9-Tim	F25	S3	T1	16.8813	10.5074	4.69292	4.64956	0.583097	0.308336	0.066592	69.1262	30.8738	88.8566	11.1434	82.2387	17.7613	5.23266	0.374928	5.60759	93.3139	6.68608	15.2003
#9-Tim	M17	S3	T1	16.0863	12.2713	2.70056	6.20768	0.783333	0.083274	0.495402	81.9624	18.0376	88.7951	11.2049	14.3904	85.6096	6.99101	0.578676	7.56969	92.3554	7.64465	14.9719
#9-Tim	F25	S3	T2	14.7797	3.47067	3.57142	0.583097	1.79121	0.225039	0.008316	49.2847	50.7153	24.5586	75.4414	96.4363	3.56367	2.37431	0.233355	2.60766	91.0512	8.94882	7.04208
#9-Tim	M17	S3	T2	7.39225	4.61299	1.25758	1.4165	0.608296	1.01639	0.033346	78.5782	21.4218	69.9577	30.0423	96.8234	3.1766	2.0248	1.04974	3.07454	65.857	34.143	5.87057
#9-Tim	M17	S4	T1	0.307675			0	0	0	0.008354					0	100			0.008354			0.291602
#9-Tim	F25	S4	T1	1.69969	0.6414	0	0	0.033351	0.058113	0	100	0	0	100	100	0			0.091464			0.6414
#9-Tim	M17	S4	T2	6.3295			0.033384	0	0	0			100	0					0.033384			0.196987
#9-Tim	F25	S4	T2	6.96119	0.358403	0.813243	0.033351	0.15005	0	0.05809	30.5897	69.4103	18.1847	81.8153	0	100	0.183401	0.05809	0.241491	75.9453	24.0547	1.17165
#9-Tim	M17	S5	T1	4.59661	0.016613	1.34535	0	0.124946	0	0.508364	1.21978	98.7802	0	100	0	100	0.124946	0.508364	0.63331	19.729	80.271	1.36196
#9-Tim	F25	S5	T1	17.8738	6.10108	4.60279	0.041608	0.041637	0.283298	0.858351	56.9988	43.0012	49.9826	50.0174	24.8148	75.1852	0.083245	1.14165	1.22489	6.7961	93.2039	10.7039
#9-Tim	F25	S5	T2	16.0151	1.72151	7.48075	0.041637	0.366497	0.033386	0.016661	18.7075	81.2925	10.2018	89.7982	66.7093	33.2907	0.408134	0.050047	0.458181	89.077	10.923	9.20226
#9-Tim	M17	S5	T2	11.3939	4.81809	3.73292	0.266635	0.791648	0.591519	0	56.3453	43.6547	25.1951	74.8049	100	0	1.05828	0.591519	1.6498	64.1461	35.8539	8.55101

## Sheet: RJA
Participant	Stimulus	Session	Trial	Target-seconds	NonTarget-seconds	Face-seconds	LT on both objects	LT on 3 AOIs	Target-percent	NonTarget-percent
#1-Zoe	RJA-RabbitRight	S1	T1	1.29664	1.18326	0.433281	2.4799	2.91319	52.286	47.714
#1-Zoe	RJA-TruckLeft	S1	T2			0	0.966566	0.966566
#1-Zoe	RJA-BallRight	S1	T3			0.083368	5.73325	5.81662
#1-Zoe	RJA-FlowerLeft	S1	T4	0.125076	0.324993	2.61634	0.450069	3.06641	27.7904	72.2096
#1-Zoe	RJA-BallRight	S2	T1			0	2.22683	2.22683
#1-Zoe	RJA-TruckLeft	S2	T2			0.050055	1.16626	1.21632
#1-Zoe	RJA-RabbitRight	S2	T3			0.024908	0.758148	0.783056
#1-Zoe	RJA-FlowerLeft	S2	T4	0.283294	0.516332	0.274924	0.799626	1.07455	35.4283	64.5717
#1-Zoe	RJA-BallRight	S3	T1	0.333287	1.16317	0.833291	1.49646	2.32975	22.2717	77.7283
#1-Zoe	RJA-TruckLeft	S3	T2	0.483351	0.266654	0.316102	0.750005	1.06611	64.4464	35.5536
#1-Zoe	RJA-RabbitRight	S3	T3	0.149411	0.499963	0.208279	0.649374	0.857653	23.0085	76.9915
#1-Zoe	RJA-FlowerLeft	S3	T4	0.174939	0.216627	0.996735	0.391566	1.3883	44.6768	55.3232
#1-Zoe	RJA-BallRight	S4	T1	0.266706	1.16667	0.158363	1.43337	1.59173	18.6069	81.3931
#1-Zoe	RJA-RabbitRight	S4	T2			0.074919	1.04162	1.11654
#1-Zoe	RJA-FlowerLeft	S4	T3	0	0	0.141681	0	0.141681
#1-Zoe	RJA-TruckLeft	S4	T4	0.091684	0.71655	0.216216	0.808234	1.02445	11.3437	88.6563
#1-Zoe	RJA-BallRight	S5	T1	0.108322	0.249987	0.721537	0.358309	1.07985	30.2314	69.7686
#1-Zoe	RJA-RabbitRight	S5	T2			0.058253	0.208366	0.266619
#1-Zoe	RJA-FlowerLeft	S5	T3	0.149998	0	3.94242	0.149998	4.09242	100	0
#1-Zoe	RJA-TruckLeft	S5	T4	1.22482	0	1.33498	1.22482	2.55979	100	0
#1-Zoe	RJA-FlowerLeft	S6	T1	0.283337	0.00817	0.230006	0.291507	0.521513	97.1973	2.80268
#1-Zoe	RJA-BallRight	S6	T2	1.40834	1.11651	0.224975	2.52485	2.74983	55.7791	44.2209
#1-Zoe	RJA-RabbitRight	S6	T3	0.191574	0	0.584477	0.191574	0.776051	100	0
#1-Zoe	RJA-TruckLeft	S6	T4	0.441556	0.278809	2.13233	0.720365	2.8527	61.2961	38.7039
#1-Zoe	RJA-TruckLeft	S7	T1			0	0.008109	0.008109
#1-Zoe	RJA-RabbitRight	S7	T2	0	0	0	0	0
#1-Zoe	RJA-FlowerLeft	S7	T3			0	0.483285	0.483285
#1-Zoe	RJA-BallRight	S7	T4	1.28323	0.913669	0.533277	2.1969	2.73018	58.411	41.589
#1-Zoe	RJA-BallRight	S8	T1	0.666629	0.449973	0.233325	1.1166	1.34993	59.7016	40.2984
#1-Zoe	RJA-FlowerLeft	S8	T2			0	0.583283	0.583283
#1-Zoe	RJA-TruckLeft	S8	T3			0	1.70806	1.70806
#1-Zoe	RJA-RabbitRight	S8	T4			0.033347	0.704971	0.738318
#2-Nina	RJA-FlowerLeft	S1	T1	0.616606	0.008338	0.533245	0.624944	1.15819	98.6658	1.3342
#2-Nina	RJA-BallRight	S1	T2			0.033346	0	0.033346
#2-Nina	RJA-TruckLeft	S1	T3	0.275119	0.058241	3.4324	0.33336	3.76576	82.5291	17.4709
#2-Nina	RJA-RabbitRight	S1	T4			0.008364	0	0.008364
#2-Nina	RJA-TruckLeft	S2	T1			0.041716	0	0.041716
#2-Nina	RJA-RabbitRight	S2	T2	0.715877	0.074785	0.275005	0.790662	1.06567	90.5415	9.45853
#2-Nina	RJA-BallRight	S2	T3			0.033306	0	0.033306
#2-Nina	RJA-FlowerLeft	S2	T4			1.29972	0	1.29972
#2-Nina	RJA-TruckLeft	S3	T1	0.058314	0	0.174934	0.058314	0.233248	100	0
#2-Nina	RJA-FlowerLeft	S3	T2			0.008367	0	0.008367
#2-Nina	RJA-BallRight	S3	T3			0.083352	0	0.083352
#2-Nina	RJA-RabbitRight	S3	T4	0.350005	0.016648	0.67412	0.366653	1.04077	95.4595	4.54053
#2-Nina	RJA-FlowerLeft	S4	T1	0	0	8.01937	0	8.01937
#2-Nina	RJA-BallRight	S4	T2	2.23722	0.683249	0.16671	2.92047	3.08718	76.6048	23.3952
#2-Nina	RJA-RabbitRight	S4	T3	0	0	5.96321	0	5.96321
#2-Nina	RJA-TruckLeft	S4	T4	0.333257	0	0.301508	0.333257	0.634765	100	0
#2-Nina	RJA-TruckLeft	S5	T1			0.099915	0	0.099915
#2-Nina	RJA-BallRight	S5	T2			0	0	0
#2-Nina	RJA-FlowerLeft	S5	T3			0	0	0
#2-Nina	RJA-RabbitRight	S5	T4	0.050013	0	1.67123	0.050013	1.72124	100	0
#2-Nina	RJA-RabbitRight	S6	T1	0	0	4.43117	0	4.43117
#2-Nina	RJA-FlowerLeft	S6	T2	0.275051	0.108435	0.483385	0.383486	0.866871	71.7239	28.2761
#2-Nina	RJA-BallRight	S6	T3			0	0	0
#2-Nina	RJA-TruckLeft	S6	T4	0	0.033338	0.558387	0.033338	0.591725	0	100
#2-Nina	RJA-RabbitRight	S7	T1	0.066589	0.008366	4.65982	0.074955	4.73478	88.8386	11.1614
#2-Nina	RJA-TruckLeft	S7	T2	1.12474	0	2.31951	1.12474	3.44425	100	0
#2-Nina	RJA-FlowerLeft	S7	T3	0.233308	0	2.94463	0.233308	3.17794	100	0
#2-Nina	RJA-BallRight	S7	T4	4.16854	2.51796	0.31656	6.68651	7.00307	62.3426	37.6574
#2-Nina	RJA-BallRight	S8	T1			0	0	0
#2-Nina	RJA-FlowerLeft	S8	T2	0.132837	0.906967	1.19992	1.0398	2.23972	12.7752	87.2248
#2-Nina	RJA-RabbitRight	S8	T3	2.74633	0.483242	1.41658	3.22957	4.64615	85.037	14.963
#2-Nina	RJA-TruckLeft	S8	T4	0	0.091707	1.23334	0.091707	1.32505	0	100
#3-Suzan	RJA-FlowerLeft	S1	T1	0	0	2.73917	0	2.73917
#3-Suzan	RJA-TruckLeft	S1	T2	0	0	7.2162	0	7.2162
#3-Suzan	RJA-RabbitRight	S1	T3	0	0	2.89242	0	2.89242
#3-Suzan	RJA-BallRight	S1	T4	0	0	2.9143	0	2.9143
#3-Suzan	RJA-RabbitRight	S2	T1	0	0	0	0	0
#3-Suzan	RJA-FlowerLeft	S2	T2	0	0	0	0	0
#3-Suzan	RJA-BallRight	S2	T3	0	0	0	0	0
#3-Suzan	RJA-TruckLeft	S2	T4	0	0	0	0	0
#3-Suzan	RJA-TruckLeft	S3	T1	0	0.008321	2.51609	0.008321	2.52442	0	100
#3-Suzan	RJA-RabbitRight	S3	T2	0	0	0	0	0
#3-Suzan	RJA-BallRight	S3	T3			0.01667	0	0.01667
#3-Suzan	RJA-FlowerLeft	S3	T4	0	0.008333	3.22558	0.008333	3.23391	0	100
#3-Suzan	RJA-BallRight	S4	T1	0	0	0.008335	0	0.008335
#3-Suzan	RJA-TruckLeft	S4	T2			0	0	0
#3-Suzan	RJA-FlowerLeft	S4	T3	0	0	0	0	0
#3-Suzan	RJA-RabbitRight	S4	T4	0	0	0.624736	0	0.624736
#3-Suzan	RJA-FlowerLeft	S5	T1	0	0	3.1651	0	3.1651
#3-Suzan	RJA-BallRight	S5	T2	0	0.19997	2.37179	0.19997	2.57176	0	100
#3-Suzan	RJA-TruckLeft	S5	T3	0	0.008322	5.11907	0.008322	5.1274	0	100
#3-Suzan	RJA-RabbitRight	S5	T4	0	0	0.758188	0	0.758188
#4-Jane	RJA-FlowerLeft	S1	T1	0	0	0.541512	0	0.541512
#4-Jane	RJA-RabbitRight	S1	T2	0	0	0.308286	0	0.308286
#4-Jane	RJA-BallRight	S1	T3			0.083342	0	0.083342
#4-Jane	RJA-TruckLeft	S1	T4	0	0	0.358254	0	0.358254
#4-Jane	RJA-BallRight	S2	T1	0.166663	0	1.79394	0.166663	1.9606	100	0
#4-Jane	RJA-RabbitRight	S2	T2	0.49164	0	1.24715	0.49164	1.73879	100	0
#4-Jane	RJA-TruckLeft	S2	T3	0	0.508325	2.89153	0.508325	3.39985	0	100
#4-Jane	RJA-FlowerLeft	S2	T4	0	0.041707	2.87491	0.041707	2.91662	0	100
#4-Jane	RJA-TruckLeft	S3	T1			0	0	0
#4-Jane	RJA-BallRight	S3	T2			0	0	0
#4-Jane	RJA-RabbitRight	S3	T3	0	0	0	0	0
#4-Jane	RJA-FlowerLeft	S3	T4			0	0	0
#4-Jane	RJA-RabbitRight	S4	T1	0.799979	0.425022	0.704518	1.225	1.92952	65.3044	34.6956
#4-Jane	RJA-FlowerLeft	S4	T2			0	0	0
#4-Jane	RJA-BallRight	S4	T3	0.258283	0.108311	0.224985	0.366594	0.591579	70.4548	29.5452
#4-Jane	RJA-TruckLeft	S4	T4	0	0	0	0	0
#4-Jane	RJA-RabbitRight	S5	T1	0.116746	0.049984	0.700089	0.16673	0.866819	70.021	29.979
#4-Jane	RJA-TruckLeft	S5	T2	0	0	0	0	0
#4-Jane	RJA-FlowerLeft	S5	T3	0	0.008335	0.608181	0.008335	0.616516	0	100
#4-Jane	RJA-BallRight	S5	T4	0	0	0	0	0
#5-Betty	RJA-FlowerLeft	S1	T1	0.025011	0.066629	0.033351	0.09164	0.124991	27.2927	72.7073
#5-Betty	RJA-RabbitRight	S1	T2	0	0	0	0	0
#5-Betty	RJA-TruckLeft	S1	T3	0	0	0.008319	0	0.008319
#5-Betty	RJA-BallRight	S1	T4	0	0	0	0	0
#5-Betty	RJA-RabbitRight	S2	T1	0	0	0	0	0
#5-Betty	RJA-TruckLeft	S2	T2	0	0	0	0	0
#5-Betty	RJA-BallRight	S2	T3	0	0	0	0	0
#5-Betty	RJA-FlowerLeft	S2	T4			0	0	0
#5-Betty	RJA-TruckLeft	S3	T1	0	0.008339	0.366586	0.008339	0.374925	0	100
#5-Betty	RJA-FlowerLeft	S3	T2	0	0	0	0	0
#5-Betty	RJA-RabbitRight	S3	T3	0.033349	0.865959	1.16645	0.899308	2.06576	3.7083	96.2917
#5-Betty	RJA-BallRight	S3	T4			0	0	0
#5-Betty	RJA-FlowerLeft	S4	T1			0	0	0
#5-Betty	RJA-RabbitRight	S4	T2			0	0	0
#5-Betty	RJA-BallRight	S4	T3			0	0	0
#5-Betty	RJA-TruckLeft	S4	T4	0	0	0.116598	0	0.116598
#5-Betty	RJA-TruckLeft	S5	T1	0	0	0.008334	0	0.008334
#5-Betty	RJA-FlowerLeft	S5	T2	0	0	0.008348	0	0.008348
#5-Betty	RJA-RabbitRight	S5	T3			0	0	0
#5-Betty	RJA-BallRight	S5	T4	0	0	0	0	0
#6-Elise	RJA-BallRight	S1	T1	0	0	0	0	0
#6-Elise	RJA-TruckLeft	S1	T2	0	0	0	0	0
#6-Elise	RJA-RabbitRight	S1	T3	0	0	0.008334	0	0.008334
#6-Elise	RJA-FlowerLeft	S1	T4	0	0	0.00836	0	0.00836
#6-Elise	RJA-BallRight	S2	T1	0.233353	0.08336	0.033375	0.316713	0.350088	73.6796	26.3204
#6-Elise	RJA-RabbitRight	S2	T2	0	0.008344	0.075134	0.008344	0.083478	0	100
#6-Elise	RJA-TruckLeft	S2	T3	0.316689	0.441453	0.491766	0.758142	1.24991	41.7717	58.2283
#6-Elise	RJA-FlowerLeft	S2	T4	0.516789	0.091621	0.191665	0.60841	0.800075	84.9409	15.0591
#6-Elise	RJA-RabbitRight	S3	T1	0.838173	0	0.008294	0.838173	0.846467	100	0
#6-Elise	RJA-BallRight	S3	T2	0	0	0.191667	0	0.191667
#6-Elise	RJA-FlowerLeft	S3	T3	0	0.274426	0	0.274426	0.274426	0	100
#6-Elise	RJA-TruckLeft	S3	T4	0	0.050056	0.199478	0.050056	0.249534	0	100
#6-Elise	RJA-FlowerLeft	S4	T1	0.041731	0	0.408347	0.041731	0.450078	100	0
#6-Elise	RJA-RabbitRight	S4	T2	0	0.008341	1.20819	0.008341	1.21653	0	100
#6-Elise	RJA-BallRight	S4	T3	0	0	0.641688	0	0.641688
#6-Elise	RJA-TruckLeft	S4	T4	0.008334	0	0.141748	0.008334	0.150082	100	0
#6-Elise	RJA-FlowerLeft	S5	T1	0	0.016646	0.008346	0.016646	0.024992	0	100
#6-Elise	RJA-BallRight	S5	T2	0.366701	0	0	0.366701	0.366701	100	0
#6-Elise	RJA-TruckLeft	S5	T3	0	0	0.038354	0	0.038354
#6-Elise	RJA-RabbitRight	S5	T4	0	0	0.016676	0	0.016676
#7-Mike	RJA-RabbitRight	S1	T1	1.93641	1.09143	4.58306	3.02785	7.61091	63.9534	36.0466
#7-Mike	RJA-TruckLeft	S1	T2	3.36651	0.518074	4.42461	3.88459	8.3092	86.6633	13.3367
#7-Mike	RJA-FlowerLeft	S1	T3	1.59988	0.510783	3.36636	2.11067	5.47702	75.7999	24.2001
#7-Mike	RJA-BallRight	S1	T4	1.56848	1.26642	0.899986	2.8349	3.73489	55.3275	44.6725
#7-Mike	RJA-BallRight	S2	T1	0	0	0.01668	0	0.01668
#7-Mike	RJA-FlowerLeft	S2	T2	0	0	0.008319	0	0.008319
#7-Mike	RJA-TruckLeft	S2	T3	0	0	1.37168	0	1.37168
#7-Mike	RJA-RabbitRight	S2	T4	0	0	1.72408	0	1.72408
#7-Mike	RJA-RabbitRight	S3	T1	0	2.25798	0.749827	2.25798	3.00781	0	100
#7-Mike	RJA-BallRight	S3	T2	0.066679	0.05002	3.19859	0.116699	3.31529	57.1376	42.8624
#7-Mike	RJA-TruckLeft	S3	T3	1.04631	1.38302	2.91465	2.42934	5.34398	43.0698	56.9302
#7-Mike	RJA-FlowerLeft	S3	T4	0.24998	0.93979	6.49808	1.18977	7.68785	21.0108	78.9892
#7-Mike	RJA-FlowerLeft	S4	T1	0.80826	0	8.15744	0.80826	8.9657	100	0
#7-Mike	RJA-RabbitRight	S4	T2	0.833425	0.08326	4.5308	0.916685	5.44748	90.9173	9.08273
#7-Mike	RJA-BallRight	S4	T3	0.183315	0	7.23286	0.183315	7.41617	100	0
#7-Mike	RJA-TruckLeft	S4	T4	2.72487	1.77188	1.23325	4.49675	5.73	60.5964	39.4036
#7-Mike	RJA-RabbitRight	S5	T1	0.058311	0.466781	2.7529	0.525092	3.27799	11.1049	88.8951
#7-Mike	RJA-BallRight	S5	T2	0	0.150001	2.38862	0.150001	2.53863	0	100
#7-Mike	RJA-TruckLeft	S5	T3	0	0.720934	0.082591	0.720934	0.803525	0	100
#7-Mike	RJA-FlowerLeft	S5	T4	0.242542	0.32503	1.5254	0.567572	2.09297	42.7333	57.2667
#7-Mike	RJA-TruckLeft	S6	T1	0	0.69995	6.59489	0.69995	7.29484	0	100
#7-Mike	RJA-RabbitRight	S6	T2	3.31629	0	4.43793	3.31629	7.75422	100	0
#7-Mike	RJA-BallRight	S6	T3	0	0	6.73557	0	6.73557
#7-Mike	RJA-FlowerLeft	S6	T4	1.49147	0.817208	5.8745	2.30868	8.18318	64.6028	35.3972
#7-Mike	RJA-BallRight	S7	T1	0.008335	0	3.88871	0.008335	3.89704	100	0
#7-Mike	RJA-FlowerLeft	S7	T2	0	0.615741	0.075013	0.615741	0.690754	0	100
#7-Mike	RJA-TruckLeft	S7	T3	1.48243	0	0.533334	1.48243	2.01576	100	0
#7-Mike	RJA-RabbitRight	S7	T4	0.224463	0.10834	0.158315	0.332803	0.491118	67.4462	32.5538
#7-Mike	RJA-FlowerLeft	S8	T1	0.416569	1.15247	3.99976	1.56904	5.5688	26.5493	73.4507
#7-Mike	RJA-RabbitRight	S8	T2	0.357486	0.316874	3.06	0.67436	3.73436	53.0112	46.9888
#7-Mike	RJA-TruckLeft	S8	T3	0.975554	4.85394	0	5.82949	5.82949	16.7348	83.2652
#7-Mike	RJA-BallRight	S8	T4	0	0	4.56925	0	4.56925
#8-John	RJA-RabbitRight	S1	T1	0	0	1.72348	0	1.72348
#8-John	RJA-BallRight	S1	T2	0	0	6.7403	0	6.7403
#8-John	RJA-TruckLeft	S1	T3	0	0.149889	1.00783	0.149889	1.15772	0	100
#8-John	RJA-FlowerLeft	S1	T4	0	0.01667	0	0.01667	0.01667	0	100
#8-John	RJA-TruckLeft	S2	T1	0	0	0	0	0
#8-John	RJA-BallRight	S2	T2	0	0	0.108337	0	0.108337
#8-John	RJA-FlowerLeft	S2	T3	0	0	0.016634	0	0.016634
#8-John	RJA-RabbitRight	S2	T4	0	0	0	0	0
#8-John	RJA-BallRight	S3	T1	0	0	1.41998	0	1.41998
#8-John	RJA-TruckLeft	S3	T2	0.198658	0	5.39037	0.198658	5.58903	100	0
#8-John	RJA-FlowerLeft	S3	T3	0	0	1.12941	0	1.12941
#8-John	RJA-RabbitRight	S3	T4	0	0.487908	3.21544	0.487908	3.70335	0	100
#8-John	RJA-TruckLeft	S4	T1	0.050048	0	0.100042	0.050048	0.15009	100	0
#8-John	RJA-FlowerLeft	S4	T2	0.966464	0	3.34418	0.966464	4.31064	100	0
#8-John	RJA-RabbitRight	S4	T3	0	1.06652	3.18906	1.06652	4.25558	0	100
#8-John	RJA-BallRight	S4	T4	0	0.241596	3.9894	0.241596	4.231	0	100
#8-John	RJA-FlowerLeft	S5	T1	0.008333	0.932585	0.491826	0.940918	1.43274	0.885624	99.1144
#8-John	RJA-RabbitRight	S5	T2	0.730171	0	1.0665	0.730171	1.79667	100	0
#8-John	RJA-BallRight	S5	T3	0.566527	0.133355	2.36642	0.699882	3.0663	80.9461	19.0539
#8-John	RJA-TruckLeft	S5	T4	0	0.416454	1.86669	0.416454	2.28315	0	100
#9-Tim	RJA-FlowerLeft	S1	T1	0	0	0.140917	0	0.140917
#9-Tim	RJA-RabbitRight	S1	T2	0	0.008215	3.82925	0.008215	3.83746	0	100
#9-Tim	RJA-TruckLeft	S1	T3	0	0	4.86128	0	4.86128
#9-Tim	RJA-BallRight	S1	T4	0	0	0.705073	0	0.705073
#9-Tim	RJA-RabbitRight	S2	T1	0	0	1.06534	0	1.06534
#9-Tim	RJA-BallRight	S2	T2	1.44981	1.21263	2.58322	2.66244	5.24566	54.4541	45.5459
#9-Tim	RJA-TruckLeft	S2	T3	0	0.083336	4.04793	0.083336	4.13127	0	100
#9-Tim	RJA-FlowerLeft	S2	T4	0	0	1.83204	0	1.83204
#9-Tim	RJA-TruckLeft	S3	T1	0	0	9.40512	0	9.40512
#9-Tim	RJA-FlowerLeft	S3	T2	0	0	0.335368	0	0.335368
#9-Tim	RJA-RabbitRight	S3	T3	0.183389	0	8.37144	0.183389	8.55483	100	0
#9-Tim	RJA-BallRight	S3	T4	0	0	7.66267	0	7.66267
#9-Tim	RJA-FlowerLeft	S4	T1	0	0	0	0	0
#9-Tim	RJA-RabbitRight	S4	T2	0	0	0	0	0
#9-Tim	RJA-BallRight	S4	T3	0	0	0	0	0
#9-Tim	RJA-TruckLeft	S4	T4	1.7883	0	0	1.7883	1.7883	100	0
#9-Tim	RJA-BallRight	S5	T1	0	0.06618	0.025018	0.06618	0.091198	0	100
#9-Tim	RJA-TruckLeft	S5	T2	0.408326	0.016124	0	0.42445	0.42445	96.2012	3.7988
#9-Tim	RJA-FlowerLeft	S5	T3	0.025023	0.566594	0	0.591617	0.591617	4.22959	95.7704
#9-Tim	RJA-RabbitRight	S5	T4	0	0	0	0	0

## Sheet: SME-pref
Participant	Stimulus	Session	Trial	ProSocial-seconds	AntiSocial-seconds	ProSocial-percent	AntiSocial-percent
#1-Zoe	TriangleMean-SquareNice	S1	T1	0.681062	2.76575	19.7592	80.2408
#1-Zoe	TriangleMean-SquareNice	S1	T2	8.05165	1.24989	86.5625	13.4375
#1-Zoe	SquareMean-TriangleNice	S2	T1	3.94691	4.35042	47.5684	52.4316
#1-Zoe	SquareMean-TriangleNice	S2	T2	0.224439	5.13303	4.18928	95.8107
#1-Zoe	TriangleMean-SquareNice	S3	T1	3.18243	4.44887	41.7023	58.2977
#1-Zoe	TriangleMean-SquareNice	S3	T2	4.49561	3.11623	59.0607	40.9393
#1-Zoe	TriangleMean-SquareNice	S4	T1	2.32438	6.68236	25.8072	74.1928
#1-Zoe	TriangleMean-SquareNice	S4	T2	1.92385	2.22371	46.3851	53.6149
#1-Zoe	TriangleMean-SquareNice	S5	T1	4.84151	6.41512	43.0103	56.9897
#1-Zoe	TriangleMean-SquareNice	S5	T2	7.68639	1.72593	81.663	18.337
#1-Zoe	TriangleNice-SquareMean	S6	T1	1.56274	1.49251	51.1494	48.8506
#1-Zoe	TriangleNice-SquareMean	S6	T2	2.54316	1.44963	63.6938	36.3062
#1-Zoe	SquareMean-TriangleNice	S7	T1	4.51121	2.258	66.643	33.357
#1-Zoe	SquareMean-TriangleNice	S7	T2	2.26309	3.45945	39.547	60.453
#1-Zoe	SquareMean-TriangleNice	S8	T1	7.07699	3.29261	68.2475	31.7525
#1-Zoe	SquareMean-TriangleNice	S8	T2	5.0614	0.87491	85.2617	14.7383
#2-Nina	SquareNice-TriangleMean	S1	T1	3.33955	7.9074	29.693	70.307
#2-Nina	TriangleMean-SquareNice	S2	T1	0	0.058191	0	100
#2-Nina	TriangleMean-SquareNice	S2	T2	0	1.70946	0	100
#2-Nina	TriangleMean-SquareNice	S3	T1	2.39107	9.48006	20.1419	79.8581
#2-Nina	TriangleMean-SquareNice	S3	T2	10.3294	0.049954	99.5187	0.481283
#2-Nina	TriangleNice-SquareMean	S4	T1	2.00581	10.1542	16.4951	83.5049
#2-Nina	TriangleNice-SquareMean	S4	T2	4.99518	6.65865	42.863	57.137
#2-Nina	SquareNice-TriangleMean	S5	T1	10.5158	2.09962	83.3568	16.6432
#2-Nina	SquareNice-TriangleMean	S5	T2	4.70026	3.44181	57.7281	42.2719
#2-Nina	SquareMean-TriangleNice	S6	T1	6.82534	4.85403	58.4393	41.5607
#2-Nina	SquareMean-TriangleNice	S6	T2	3.90792	4.51649	46.3881	53.6119
#2-Nina	SquareNice-TriangleMean	S7	T1	7.91684	2.8758	73.354	26.646
#2-Nina	SquareNice-TriangleMean	S7	T2	5.41696	6.4544	45.6305	54.3695
#2-Nina	TriangleNice-SquareMean	S8	T1	2.80452	5.88158	32.2874	67.7126
#2-Nina	TriangleNice-SquareMean	S8	T2	7.37703	0.799738	90.2194	9.78061
#3-Suzan	TriangleMean-SquareNice	S1	T1	0.758014	5.59191	11.9374	88.0626
#3-Suzan	TriangleMean-SquareNice	S1	T2	0	0
#3-Suzan	TriangleMean-SquareNice	S2	T1	0.108355	0.166649	39.4012	60.5988
#3-Suzan	TriangleMean-SquareNice	S2	T2	0	0.141734	0	100
#3-Suzan	TriangleNice-SquareMean	S3	T1	1.49134	10.0782	12.8903	87.1097
#3-Suzan	TriangleNice-SquareMean	S3	T2	3.1711	6.51046	32.754	67.246
#3-Suzan	SquareNice-TriangleMean	S4	T1	0	0
#3-Suzan	SquareNice-TriangleMean	S4	T2	0	0
#3-Suzan	SquareMean-TriangleNice	S5	T1	0.566609	0	100	0
#3-Suzan	SquareMean-TriangleNice	S5	T2	1.13237	4.41871	20.3991	79.6009
#4-Jane	TriangleNice-SquareMean	S1	T1	0.569024	7.77969	6.81571	93.1843
#4-Jane	SquareMean-TriangleNice	S2	T1	5.37893	7.05796	43.2498	56.7502
#4-Jane	TriangleMean-SquareNice	S3	T1	10.7403	0.347334	96.8674	3.13262
#4-Jane	TriangleMean-SquareNice	S3	T2	5.05783	0.261223	95.0889	4.91108
#4-Jane	SquareNice-TriangleMean	S4	T1	7.12173	0	100	0
#4-Jane	SquareNice-TriangleMean	S4	T2	0.058399	0.608185	8.76094	91.2391
#4-Jane	SquareMean-TriangleNice	S5	T1	0.405101	0.883217	31.4442	68.5558
#4-Jane	SquareMean-TriangleNice	S5	T2	1.04993	0.083314	92.6482	7.35181
#5-Betty	SquareNice-TriangleMean	S1	T1	0.716658	1.47096	32.7597	67.2403
#5-Betty	SquareNice-TriangleMean	S1	T2	4.2208	0.133244	96.9398	3.06023
#5-Betty	SquareNice-TriangleMean	S2	T1	0	0.008363	0	100
#5-Betty	SquareNice-TriangleMean	S2	T2	0	0.099825	0	100
#5-Betty	TriangleMean-SquareNice	S3	T1	6.12003	3.07437	66.5626	33.4374
#5-Betty	TriangleMean-SquareNice	S3	T2	3.72467	7.47539	33.2558	66.7442
#5-Betty	SquareMean-TriangleNice	S4	T1	5.93241	3.11799	65.5486	34.4514
#5-Betty	SquareMean-TriangleNice	S4	T2	10.6486	0.146552	98.6424	1.35758
#5-Betty	TriangleMean-SquareNice	S5	T1	6.13884	6.54046	48.4162	51.5838
#5-Betty	TriangleMean-SquareNice	S5	T2	6.52463	5.61318	53.7546	46.2454
#6-Elise	SquareMean-TriangleNice	S1	T1	0.299987	2.7459	9.84893	90.1511
#6-Elise	SquareMean-TriangleNice	S1	T2	0.258275	1.52482	14.4847	85.5153
#6-Elise	TriangleNice-SquareMean	S2	T1	6.78208	5.0107	57.5105	42.4895
#6-Elise	TriangleNice-SquareMean	S2	T2	6.17855	4.89961	55.7724	44.2276
#6-Elise	SquareNice-TriangleMean	S3	T1	4.93571	1.10831	81.6627	18.3373
#6-Elise	SquareNice-TriangleMean	S3	T2	8.12231	1.8078	81.7947	18.2053
#6-Elise	TriangleMean-SquareNice	S4	T1	0.033339	2.63329	1.25023	98.7498
#6-Elise	TriangleMean-SquareNice	S4	T2	0	4.10355	0	100
#6-Elise	SquareNice-TriangleMean	S5	T1	0.217523	0	100	0
#6-Elise	SquareNice-TriangleMean	S5	T2	0.51691	0.016695	96.8713	3.12872
#7-Mike	SquareMean-TriangleNice	S1	T1	6.94247	4.66446	59.8132	40.1868
#7-Mike	TriangleMean-SquareNice	S2	T1	5.25922	4.00839	56.7484	43.2516
#7-Mike	SquareMean-TriangleNice	S3	T1	2.36055	7.62539	23.6388	76.3612
#7-Mike	SquareMean-TriangleNice	S3	T2	3.93407	7.77862	33.5881	66.4119
#7-Mike	SquareMean-TriangleNice	S4	T1	6.39044	6.04137	51.4039	48.5961
#7-Mike	SquareMean-TriangleNice	S4	T2	5.09769	6.76502	42.9724	57.0276
#7-Mike	TriangleNice-SquareMean	S5	T1	3.83685	3.74292	50.6196	49.3804
#7-Mike	TriangleNice-SquareMean	S5	T2	0.696656	5.20922	11.796	88.204
#7-Mike	TriangleNice-SquareMean	S6	T1	1.74656	1.74758	49.9854	50.0146
#7-Mike	TriangleNice-SquareMean	S6	T2	4.95779	3.39682	59.342	40.658
#7-Mike	TriangleNice-SquareMean	S7	T1	0.483233	12.0212	3.8645	96.1355
#7-Mike	TriangleNice-SquareMean	S7	T2	0.508245	1.76477	22.3599	77.6401
#7-Mike	TriangleNice-SquareMean	S8	T1	3.06635	5.18227	37.1741	62.8259
#7-Mike	TriangleNice-SquareMean	S8	T2	1.16435	2.25809	34.0211	65.9789
#8-John	SquareNice-TriangleMean	S1	T1	1.68295	5.31747	24.0407	75.9593
#8-John	SquareNice-TriangleMean	S1	T2
#8-John	TriangleNice-SquareMean	S2	T1	2.79803	2.74207	50.505	49.495
#8-John	TriangleNice-SquareMean	S2	T2	0.141619	0.158246	47.2276	52.7724
#8-John	SquareNice-TriangleMean	S3	T1	4.08584	0.574725	87.6684	12.3316
#8-John	SquareNice-TriangleMean	S3	T2	0.958166	3.17633	23.1749	76.8251
#8-John	SquareNice-TriangleMean	S4	T1	0.724918	4.72021	13.3131	86.6869
#8-John	SquareNice-TriangleMean	S4	T2	0.191672	1.84562	9.40818	90.5918
#8-John	TriangleMean-SquareNice	S5	T1	7.02457	0.808462	89.6788	10.3212
#8-John	TriangleMean-SquareNice	S5	T2	6.11423	0.741602	89.1829	10.8171
#9-Tim	SquareMean-TriangleNice	S1	T1	5.00852	3.092	61.8296	38.1704
#9-Tim	SquareMean-TriangleNice	S1	T2	1.849	9.66566	16.0578	83.9422
#9-Tim	SquareMean-TriangleNice	S2	T1	0.008354	0	100	0
#9-Tim	SquareMean-TriangleNice	S2	T2	0	8.84456	0	100
#9-Tim	SquareNice-TriangleMean	S3	T1	2.22481	6.58829	25.2443	74.7557
#9-Tim	SquareNice-TriangleMean	S3	T2	8.24931	1.40611	85.4371	14.5629
#9-Tim	TriangleMean-SquareNice	S4	T1	3.51892	0	100	0
#9-Tim	TriangleMean-SquareNice	S4	T2	2.26742	0	100	0
#9-Tim	TriangleNice-SquareMean	S5	T1	3.0046	3.51818	46.0632	53.9368
#9-Tim	TriangleNice-SquareMean	S5	T2	2.08825	10.1748	17.0288	82.9712

## Sheet: SME-scene
Participant	Stimulus	Session	ProScene-seconds	AntiScene-seconds	ProScene-percent	AntiScene-percent
#1-Zoe	TriangleMean-SquareNice	S1	13.3918	14.41	78.7755	84.7644
#1-Zoe	SquareMean-TriangleNice	S2	15.8751	14.3314	93.3827	84.3023
#1-Zoe	TriangleMean-SquareNice	S3	12.1703	11.9617	71.5898	70.3632
#1-Zoe	TriangleMean-SquareNice	S4	10.758	12.3076	63.2821	72.3974
#1-Zoe	TriangleMean-SquareNice	S5	11.2257	8.93626	66.0333	52.5662
#1-Zoe	TriangleNice-SquareMean	S6	11.6812	5.32109	68.7127	31.3005
#1-Zoe	SquareMean-TriangleNice	S7	15.2557	6.80967	89.7394	40.0569
#1-Zoe	SquareMean-TriangleNice	S8	5.83321	12.9256	34.313	76.033
#2-Nina	SquareNice-TriangleMean	S1	12.3062	12.4124	72.3894	73.0144
#2-Nina	TriangleMean-SquareNice	S2	8.98571	3.61606	52.8571	21.2709
#2-Nina	TriangleMean-SquareNice	S3	11.7274	12.8995	68.9849	75.8792
#2-Nina	TriangleNice-SquareMean	S4	16.3404	11.012	96.1201	64.7767
#2-Nina	SquareNice-TriangleMean	S5	11.746	13.3519	69.0941	78.5406
#2-Nina	SquareMean-TriangleNice	S6	16.2847	14.0693	95.7922	82.7606
#2-Nina	SquareNice-TriangleMean	S7	12.5069	12.6832	73.5702	74.6072
#2-Nina	TriangleNice-SquareMean	S8	14.5052	6.01998	85.3248	35.4117
#3-Suzan	TriangleMean-SquareNice	S1	8.08372	8.6373	44.9096	47.985
#3-Suzan	TriangleMean-SquareNice	S2	11.8811	8.88019	66.0063	49.3344
#3-Suzan	TriangleNice-SquareMean	S3	17.3128	12.0264	96.182	66.8135
#3-Suzan	SquareNice-TriangleMean	S4	0.041643	0.033332	0.23135	0.185178
#3-Suzan	SquareMean-TriangleNice	S5	7.47288	1.35699	41.516	7.53885
#4-Jane	TriangleNice-SquareMean	S1	13.6932	5.66906	80.5482	33.3474
#4-Jane	SquareMean-TriangleNice	S2	16.7099	15.8528	98.2934	93.2515
#4-Jane	TriangleMean-SquareNice	S3	10.1473	6.66356	59.69	39.1974
#4-Jane	SquareNice-TriangleMean	S4	3.76745	0	22.1615	0
#4-Jane	SquareMean-TriangleNice	S5	0.158274	3.14278	0.931024	18.4869
#5-Betty	SquareNice-TriangleMean	S1	3.83055	0.066615	22.5326	0.391853
#5-Betty	SquareNice-TriangleMean	S2	8.48021	4.01346	49.8836	23.6086
#5-Betty	TriangleMean-SquareNice	S3	4.47593	9.67328	26.329	56.9016
#5-Betty	SquareMean-TriangleNice	S4	9.79644	8.00432	57.6261	47.0843
#5-Betty	TriangleMean-SquareNice	S5	0.88714	16.7165	5.21847	98.3321
#6-Elise	SquareMean-TriangleNice	S1	8.64859	0.498937	50.874	2.93492
#6-Elise	TriangleNice-SquareMean	S2	13.3878	15.2111	78.7515	89.4768
#6-Elise	SquareNice-TriangleMean	S3	11.6538	3.41175	68.5516	20.0691
#6-Elise	TriangleMean-SquareNice	S4	0.93766	0.808291	5.51565	4.75465
#6-Elise	SquareNice-TriangleMean	S5	2.7735	0.775001	16.3147	4.55883
#7-Mike	SquareMean-TriangleNice	S1	17.5202	16.0752	97.3344	89.3066
#7-Mike	TriangleMean-SquareNice	S2	12.3679	12.4021	68.7108	68.9004
#7-Mike	SquareMean-TriangleNice	S3	17.5201	15.3057	97.3336	85.0318
#7-Mike	SquareMean-TriangleNice	S4	17.5956	13.8031	97.7532	76.684
#7-Mike	TriangleNice-SquareMean	S5	14.6606	12.4185	81.4477	68.9919
#7-Mike	TriangleNice-SquareMean	S6	17.9073	12.7107	99.485	70.6151
#7-Mike	TriangleNice-SquareMean	S7	12.0602	2.89088	67.0013	16.0605
#7-Mike	TriangleNice-SquareMean	S8	12.6558	10.9238	70.3099	60.6879
#8-John	SquareNice-TriangleMean	S1	11.2575	15.0196	66.2206	88.3505
#8-John	TriangleNice-SquareMean	S2	6.80423	9.16184	40.0249	53.8932
#8-John	SquareNice-TriangleMean	S3	7.07746	8.58121	41.6321	50.4777
#8-John	SquareNice-TriangleMean	S4	8.13532	9.02275	47.8548	53.075
#8-John	TriangleMean-SquareNice	S5	10.3821	5.8247	61.0714	34.2629
#9-Tim	SquareMean-TriangleNice	S1	17.5542	16.155	97.5233	89.75
#9-Tim	SquareMean-TriangleNice	S2	0	0.083326	0	0.462922
#9-Tim	SquareNice-TriangleMean	S3	11.5439	6.95506	64.133	38.6392
#9-Tim	TriangleMean-SquareNice	S4	3.97961	0.008361	22.109	0.04645
#9-Tim	TriangleNice-SquareMean	S5	10.8008	11.5607	60.0045	64.2259

## Sheet: CG-PL
Participant	Trial	Bio-seconds	NonBio-secconds	Bio-percent	NonBio-percent
CG01	T1	10.2076	9.62855	51.4596	48.5404
CG01	T2	9.58237	10.4568	47.8183	52.1817
CG02	T1	15.3526	4.79254	76.21	23.79
CG02	T2	13.2122	6.86545	65.8055	34.1945
CG03	T1	6.54109	4.68222	58.2813	41.7187
CG03	T2	16.846	1.17099	93.5006	6.49937
CG04	T1	10.8324	3.37467	76.2466	23.7534
CG04	T2	0.32427	1.52482	17.5368	82.4632
CG05	T1	10.3644	9.08723	53.283	46.717
CG05	T2	10.2475	4.83026	67.9643	32.0357
CG06	T1	8.14301	7.28944	52.7655	47.2345
CG06	T2	7.59215	4.20848	64.3368	35.6632
CG07	T1	6.76647	7.11531	48.7435	51.2565
CG07	T2	8.00724	4.2415	65.3719	34.6281
CG08	T1	10.0225	4.12646	70.8356	29.1644
CG08	T2	7.35823	9.07751	44.7697	55.2303
CG09	T1	10.5024	5.64956	65.0225	34.9775
CG09	T2	1.97082	6.26029	23.9435	76.0565
CG10	T1
CG10	T2
CG11	T1	13.385	4.79474	73.626	26.374
CG11	T2	11.2908	8.61512	56.7208	43.2792
CG12	T1	9.45865	8.3751	53.0379	46.9621
CG12	T2	8.04354	12.1346	39.8627	60.1373
CG13	T1	8.26594	10.075	45.0683	54.9317
CG13	T2	4.44845	6.05715	42.3436	57.6564
CG14	T1	5.91612	14.1079	29.5451	70.4549
CG14	T2	12.8757	7.285	63.8654	36.1346
CG15	T1
CG15	T2
CG16	T1	18.89	1.45828	92.8334	7.16662
CG16	T2	6.92455	12.5327	35.5885	64.4115
CG17	T1	4.34797	6.30989	40.7959	59.2041
CG17	T2	5.4884	14.8153	27.0315	72.9685
CG18	T1	10.2044	0.717219	93.433	6.56697
CG18	T2	1.39214	10.7999	11.4184	88.5816
CG19	T1	7.7744	11.4696	40.399	59.601
CG19	T2	14.4459	5.38295	72.8529	27.1471
CG20	T1	5.31641	13.6833	27.9815	72.0185
CG20	T2	13.1565	6.64517	66.4414	33.5586
CG21	T1	3.03794	8.31528	26.7584	73.2416
CG21	T2	12.4482	6.08207	67.1776	32.8224
CG22	T1	8.46569	10.6333	44.3252	55.6748
CG22	T2	6.76556	13.2738	33.7613	66.2387
CG23	T1	4.89591	15.3092	24.231	75.769
CG23	T2	6.19197	0.224425	96.5023	3.49768
CG24	T1	0	0
CG24	T2	0.008274	6.63482	0.12455	99.8754
CG25	T1	4.78752	5.1291	48.2777	51.7223
CG25	T2	14.9474	0.133356	99.1157	0.884277
CG26	T1	1.77485	5.52102	24.3268	75.6732
CG26	T2	4.97879	3.89139	56.1295	43.8705
CG28	T1	11.1398	9.7075	53.4352	46.5648
CG28	T2	17.3227	3.32474	83.8976	16.1024
CG29	T1	5.94875	6.45847	47.9459	52.0541
CG29	T2	0.806525	3.53314	18.585	81.415
CG30	T1	0	9.76855	0	100
CG30	T2	16.2108	4.1264	79.7101	20.2899
CG31	T1	4.31319	8.65519	33.2593	66.7407
CG31	T2	2.68097	4.98286	34.9821	65.0179
CG32	T1	5.37102	11.5657	31.7123	68.2877
CG32	T2	10.8065	8.04691	57.3185	42.6815
CG33	T1	14.9071	3.65009	80.3306	19.6694
CG33	T2	6.70813	5.63412	54.351	45.649

## Sheet: CG-SO
Participant	Trial	Social-seconds	NonSocial-secconds	Social-percent	NonSocial-percent
CG01	T1	4.24807	0.999822	80.9481	19.0519
CG01	T2	4.00524	1.24167	76.3352	23.6648
CG01	T3	3.81664	1.47443	72.1335	27.8665
CG01	T4	3.43202	1.8442	65.047	34.953
CG01	T5	3.47438	1.7915	65.9791	34.0209
CG01	T6	4.28826	0.174814	96.0831	3.9169
CG01	T7	3.8219	1.47742	72.1206	27.8794
CG01	T8	3.73296	1.5245	71.0031	28.9969
CG02	T1	5.28242	0	100	0
CG02	T2	4.88959	0.398088	92.4714	7.5286
CG02	T3	2.7275	2.64676	50.7512	49.2488
CG02	T4	4.41622	0.574805	88.4832	11.5168
CG02	T5	5.19113	0	100	0
CG02	T6	3.56957	0.871426	80.3777	19.6223
CG02	T7	2.74119	2.49141	52.3868	47.6132
CG02	T8	2.92012	2.05732	58.6671	41.3329
CG03	T1	4.09713	1.19994	77.3472	22.6528
CG03	T2	3.30457	1.40827	70.1184	29.8816
CG03	T3	3.44962	1.74729	66.3783	33.6217
CG03	T4	3.5247	0.674805	83.9313	16.0687
CG03	T5	4.09293	1.07069	79.2647	20.7353
CG03	T6	3.41111	1.58317	68.3004	31.6996
CG03	T7	3.45722	1.78316	65.9727	34.0273
CG03	T8	3.85786	0.85812	81.804	18.196
CG04	T1	4.66628	0.508272	90.1775	9.82253
CG04	T2	3.34757	1.76148	65.5224	34.4776
CG04	T3	3.8813	1.29995	74.9105	25.0895
CG04	T4	3.6336	1.52495	70.4384	29.5616
CG04	T5	5.18025	0.066677	98.7292	1.27078
CG04	T6	4.97451	0.187645	96.365	3.63502
CG04	T7	4.37198	0.616636	87.6391	12.3609
CG04	T8	3.46874	1.66989	67.5032	32.4968
CG05	T1	4.49716	0.825015	84.4985	15.5015
CG05	T2	0.940436	3.91633	19.3634	80.6366
CG05	T3	3.93674	1.28529	75.3872	24.6128
CG05	T4	4.12256	1.08474	79.1689	20.8311
CG05	T5	4.8638	0.02496	99.4894	0.510559
CG05	T6	2.74139	0.352962	88.5933	11.4067
CG05	T7	2.06655	2.55796	44.6869	55.3131
CG05	T8	3.85559	1.4165	73.132	26.868
CG06	T1	1.96495	1.25825	60.9628	39.0372
CG06	T2	0.301647	0.141724	68.0349	31.9651
CG06	T3	1.91646	0.22496	89.4948	10.5052
CG06	T4	2.4568	0.349363	87.5502	12.4498
CG06	T5	3.93521	0	100	0
CG06	T6	2.26972	0.008348	99.6335	0.366452
CG06	T7	2.66642	0.008334	99.6884	0.311579
CG06	T8	0.849341	0.133302	86.4343	13.5657
CG07	T1	4.33097	0.382848	91.8782	8.12182
CG07	T2	3.71315	0.858774	81.2163	18.7837
CG07	T3	3.99972	0.049977	98.7659	1.23409
CG07	T4	3.4082	0.599406	85.0433	14.9567
CG07	T5	3.99273	0.570896	87.4903	12.5097
CG07	T6	2.9636	1.3666	68.4402	31.5598
CG07	T7	2.95799	1.08089	73.238	26.762
CG07	T8	3.13037	0.508209	86.0328	13.9672
CG08	T1	4.10987	1.15379	78.0801	21.9199
CG08	T2	4.39277	0.205876	95.5231	4.47688
CG08	T3	2.24817	2.23212	50.1792	49.8208
CG08	T4	4.76379	0.083288	98.2817	1.71831
CG08	T5	3.33868	0.008319	99.7514	0.248551
CG08	T6	1.78871	0.466681	79.3082	20.6918
CG08	T7	3.95107	0.904266	81.3758	18.6242
CG08	T8	3.30039	0.946788	77.7078	22.2922
CG09	T1	4.48063	0.791452	84.9879	15.0121
CG09	T2	4.84933	0.441674	91.6524	8.34765
CG09	T3	3.7471	1.5582	70.6294	29.3706
CG09	T4	4.99611	0.250064	95.2334	4.76659
CG09	T5	5.28866	0	100	0
CG09	T6	2.70401	2.60131	50.9679	49.0321
CG09	T7	5.01372	0.283299	94.6517	5.34827
CG09	T8	2.41899	2.86961	45.7398	54.2602
CG10	T1	4.62056	0.658067	87.5334	12.4666
CG10	T2	1.95528	3.35965	36.7884	63.2116
CG10	T3	0	5.30526	0	100
CG10	T4	3.85455	0.649757	85.5747	14.4253
CG10	T5	4.10694	1.19835	77.4122	22.5878
CG10	T6	4.26904	0.19163	95.704	4.29599
CG10	T7	2.60006	2.11656	55.1255	44.8745
CG10	T8	3.43052	1.87481	64.6618	35.3382
CG11	T1	4.06382	1.22491	76.8392	23.1608
CG11	T2	1.22486	4.05066	23.2178	76.7822
CG11	T3	1.15011	4.13849	21.747	78.253
CG11	T4	0.107017	5.14189	2.03884	97.9612
CG11	T5	3.06893	1.21657	71.6119	28.3881
CG11	T6	2.05761	3.26444	38.662	61.338
CG11	T7	4.05656	1.16549	77.6814	22.3186
CG11	T8	0.580929	4.72438	10.95	89.05
CG12	T1	2.64334	2.74979	49.0131	50.9869
CG12	T2	3.61126	1.76577	67.1609	32.8391
CG12	T3	0.651535	4.79773	11.9564	88.0436
CG12	T4	5.43546	0	100	0
CG12	T5	4.38286	1.09994	79.9383	20.0617
CG12	T6	4.77204	0.69394	87.3044	12.6956
CG12	T7	3.88675	1.50431	72.0962	27.9038
CG12	T8	4.41316	1.05308	80.7348	19.2652
CG13	T1	5.36055	0.055477	98.9757	1.02431
CG13	T2	2.94982	2.42296	54.903	45.097
CG13	T3	1.6082	2.39907	40.132	59.868
CG13	T4	4.95541	0.492132	90.966	9.03402
CG13	T5	1.79119	3.64142	32.9711	67.0289
CG13	T6	4.32429	0.90829	82.6416	17.3584
CG13	T7	2.73583	1.44938	65.369	34.631
CG13	T8	4.31632	1.10295	79.6476	20.3524
CG14	T1	0.724983	4.19157	14.7457	85.2543
CG14	T2	0.697554	4.59963	13.1684	86.8316
CG14	T3	2.6994	2.56642	51.2627	48.7373
CG14	T4	2.16652	3.11636	41.0102	58.9898
CG14	T5	3.42588	1.49986	69.5505	30.4495
CG14	T6	3.75542	1.54994	70.7855	29.2145
CG14	T7	4.9548	0.325582	93.8341	6.16588
CG14	T8	0.411977	4.87665	7.78987	92.2101
CG15	T1	3.48318	0.091692	97.4351	2.5649
CG15	T2	4.72483	0.447957	91.3401	8.65988
CG15	T3	2.73325	0.341752	88.8861	11.1139
CG15	T4	5.17673	0.358319	93.5264	6.47364
CG15	T5	3.59027	0	100	0
CG15	T6	0.916373	0.02494	97.3505	2.64949
CG15	T7	2.05653	1.17477	63.6441	36.3559
CG15	T8	4.6247	0.497754	90.2829	9.7171
CG16	T1	5.32569	0.024939	99.5339	0.466095
CG16	T2	4.55312	0.783285	85.3219	14.6781
CG16	T3	3.65134	1.71654	68.022	31.978
CG16	T4	5.37647	0.14163	97.4334	2.56664
CG16	T5	5.69953	0	100	0
CG16	T6	5.35195	0.024987	99.5353	0.464707
CG16	T7	4.65279	0.64163	87.881	12.119
CG16	T8	4.26191	1.45821	74.5073	25.4927
CG17	T1	4.32357	1.01656	80.9638	19.0362
CG17	T2	1.58316	3.78215	29.5073	70.4927
CG17	T3	3.03342	2.35821	56.2616	43.7384
CG17	T4	4.91706	0.516553	90.4934	9.50661
CG17	T5	4.39956	1.28325	77.4188	22.5812
CG17	T6	5.12465	0.208297	96.0942	3.90585
CG17	T7	4.16	1.24	77.037	22.963
CG17	T8	4.81414	0.8832	84.498	15.502
CG18	T1	0.544217	0.025119	95.588	4.41198
CG18	T2	0.091033	0.74099	10.9412	89.0588
CG18	T3	5.0827	0	100	0
CG18	T4	3.42061	0.466786	87.9923	12.0077
CG18	T5	0.278026	0.608219	31.3712	68.6288
CG18	T6	1.6924	0.820284	67.3542	32.6458
CG18	T7	0.68	0.62	52.3077	47.6923
CG18	T8	0.208464	4.175	4.75569	95.2443
CG19	T1	4.84753	0.599965	88.9864	11.0136
CG19	T2	2.19982	2.72939	44.6283	55.3717
CG19	T3	1.53652	3.511	30.4411	69.5589
CG19	T4	4.35209	0.778603	84.8246	15.1754
CG19	T5	4.74455	0.966604	83.0751	16.9249
CG19	T6	4.83692	0.591588	89.1022	10.8978
CG19	T7	2.83097	1.48321	65.6201	34.3799
CG19	T8	1.72273	3.94967	30.3704	69.6296
CG20	T1	5.65624	0	100	0
CG20	T2	5.32174	0.283873	94.9359	5.06409
CG20	T3	5.57461	0	100	0
CG20	T4	3.80606	0.31656	92.3214	7.67861
CG20	T5	5.71577	0	100	0
CG20	T6	0.699722	4.86997	12.563	87.437
CG20	T7	5.47241	0	100	0
CG20	T8	2.92915	2.78489	51.2623	48.7377
CG21	T1	5.18356	0.282604	94.8299	5.17006
CG21	T2	1.41663	2.10341	40.2447	59.7553
CG21	T3	2.65067	3.26648	44.7964	55.2036
CG21	T4	4.60765	0.882852	83.9204	16.0796
CG21	T5	5.16753	0.575002	89.987	10.013
CG21	T6	4.69093	0.033346	99.2942	0.705843
CG21	T7	4.94962	0.968432	83.636	16.364
CG21	T8	0	0
CG22	T1	4.30051	0.453353	90.4635	9.53652
CG22	T2	5.63019	0.00834	99.8521	0.147911
CG22	T3	1.52513	0.099413	93.8806	6.11945
CG22	T4	2.62597	0.23321	91.8435	8.15652
CG22	T5	4.42943	0.049713	98.8901	1.10988
CG22	T6	3.62274	0.791738	82.065	17.935
CG22	T7	3.51424	0.241794	93.5625	6.43749
CG22	T8	4.70336	0.008331	99.8232	0.176816
CG23	T1	4.61555	1.13813	80.2192	19.7808
CG23	T2	1.36676	4.29931	24.1218	75.8782
CG23	T3	2.89149	2.79654	50.8346	49.1654
CG23	T4	4.66625	1.16287	80.0507	19.9493
CG23	T5	0.663907	5.25771	11.2116	88.7884
CG23	T6	3.60475	1.8413	66.1902	33.8098
CG23	T7	5.5491	0.308566	94.7323	5.26773
CG23	T8	5.09941	0.866496	85.4759	14.5241
CG24	T1	0	0.033421	0	100
CG24	T2	0.049958	0.083339	37.4787	62.5213
CG24	T3	0	0.008181	0	100
CG24	T4	0	0
CG24	T5	5.00031	0.100359	98.0324	1.96757
CG24	T6	0.758267	0	100	0
CG24	T7	0	0
CG24	T8	0.108148	0	100	0
CG25	T1	1.12459	0.29392	79.2797	20.7203
CG25	T2	4.05933	1.39163	74.47	25.53
CG25	T3	3.65593	1.72488	67.9439	32.0561
CG25	T4	1.61655	1.87999	46.2328	53.7672
CG25	T5	5.39957	0.108784	98.0251	1.97489
CG25	T6	1.74978	3.233	35.1166	64.8834
CG25	T7	0	0
CG25	T8	3.221	2.47605	56.5381	43.4619
CG26	T1	5.10887	0.416638	92.4597	7.54026
CG26	T2	3.39138	2.18931	60.7699	39.2301
CG26	T3	4.5	0.89	83.4879	16.5121
CG26	T4	5.42434	0.214665	96.1932	3.80679
CG26	T5	5.15773	0.524959	90.7621	9.23787
CG26	T6	5.37487	0.066673	98.7747	1.22526
CG26	T7	4.79758	0.85825	84.8254	15.1746
CG26	T8	4.14908	1.55822	72.6977	27.3023
CG28	T1	4.84592	0.799902	85.832	14.168
CG28	T2	1.19995	4.41159	21.3836	78.6164
CG28	T3	3.95786	2.06635	65.6992	34.3008
CG28	T4	3.31642	2.55369	56.4967	43.5033
CG28	T5	3.14601	1.81649	63.3957	36.6043
CG28	T6	4.39957	1.54675	73.9882	26.0118
CG28	T7	4.64714	1.2499	78.8046	21.1954
CG28	T8	4.66151	1.48764	75.8073	24.1927
CG29	T1	5.45	0.72	88.3306	11.6694
CG29	T2	4.63957	1.45009	76.1876	23.8124
CG29	T3	4.41409	0.324927	93.1436	6.85642
CG29	T4	3.66165	0.672591	84.4819	15.5181
CG29	T5	4.14059	1.32492	75.7586	24.2414
CG29	T6	4.61623	0.615633	88.233	11.767
CG29	T7	3.15654	0.874948	78.2972	21.7028
CG29	T8	5.14925	1.05641	82.9767	17.0233
CG30	T1	4.22	1.23	77.4312	22.5688
CG30	T2	3.19141	2.19974	59.1972	40.8028
CG30	T3	5.40551	0.008331	99.8461	0.153883
CG30	T4	5.41453	0.016638	99.6937	0.306343
CG30	T5	5.34889	0.283313	94.9698	5.03023
CG30	T6	4.95573	0.758265	86.7297	13.2703
CG30	T7	4.133	1.23056	77.057	22.943
CG30	T8	5.52241	0	100	0
CG31	T1	2.89	0.05	98.2993	1.70068
CG31	T2	3.70007	1.23048	75.0438	24.9562
CG31	T3	1.1391	1.39164	45.0107	54.9893
CG31	T4	4.92611	0.379589	92.8456	7.15436
CG31	T5	2.32471	0.933222	71.3554	28.6446
CG31	T6	4.17457	0.789793	84.0908	15.9092
CG31	T7	2.98805	0	100	0
CG31	T8	4.36628	1.28934	77.2025	22.7975
CG32	T1	4.15782	0.409982	91.0245	8.97547
CG32	T2	2.58855	0.216501	92.2817	7.71825
CG32	T3	2.66736	3.02161	46.8866	53.1134
CG32	T4	5.23876	0.384013	93.1704	6.8296
CG32	T5	5.4723	0.23254	95.9238	4.07619
CG32	T6	2.74179	0.383179	87.7382	12.2618
CG32	T7	3.80856	1.00433	79.1324	20.8676
CG32	T8	4.86472	0.806905	85.773	14.227
CG33	T1	4.38477	0.958277	82.065	17.935
CG33	T2	2.56441	2.66648	49.0244	50.9756
CG33	T3	1.5915	3.88094	29.0821	70.9179
CG33	T4	5.4224	0.049979	99.0867	0.913296
CG33	T5	3.13678	2.25814	58.1432	41.8568
CG33	T6	3.65824	1.45817	71.5002	28.4998
CG33	T7	1.60227	2.74137	36.8877	63.1123
CG33	T8	5.26085	0.42831	92.4715	7.52853

[truncated: 4 more sheets: CG-Faces, CG-RJA, CG-SME-pref, CG-SME-scene]
